# Supplementary material for: The TLR10–Vitamin D Axis Facilitates Osteogenic Differentiation of Mesenchymal Stem Cells In Vitro
Source: Cells. 2026 Apr 15;15(8):697. doi: 10.3390/cells15080697 (PMC13115012; doi:10.3390/cells15080697)
Supplement: Supplementary file 1 [file cells-15-00697-s001.zip]

Archive with 2 entries (2 files):
- Supplementary table.xls
- Supplementary material 1.pdf
