# Supplementary material for: The TLR10–Vitamin D Axis Facilitates Osteogenic Differentiation of Mesenchymal Stem Cells In Vitro
Source: Cells. 2026 Apr 15;15(8):697. doi: 10.3390/cells15080697 (PMC13115012; doi:10.3390/cells15080697)
Supplement: Supplementary file 1 [file cells-15-00697-s001.zip › Supplementary table.xls]

## Sheet: Tabelle1
PG.ProteinGroups	PG.Genes	PG.Organisms	PG.ProteinDescriptions	PG.ProteinNames	PG.Pvalue	[1] TLR10-ASC-TERT1_D0_1.raw.PG.MS2Quantity	[2] TLR10-ASC-TERT1_D0_2.raw.PG.MS2Quantity	[3] TLR10-ASC-TERT1_D0_3.raw.PG.MS2Quantity	[4] TLR10-ASC-TERT1_D7_1.raw.PG.MS2Quantity	[5] TLR10-ASC-TERT1_D7_2.raw.PG.MS2Quantity	[6] TLR10-ASC-TERT1_D7_3.raw.PG.MS2Quantity	[7] TLR10-ASC-TERT1_D14_1.raw.PG.MS2Quantity	[8] TLR10-ASC-TERT1_D14_2.raw.PG.MS2Quantity	[9] TLR10-ASC-TERT1_D14_3.raw.PG.MS2Quantity	[10] mock-ASC-TERT1_D0_1.raw.PG.MS2Quantity	[11] mock-ASC-TERT1_D0_2.raw.PG.MS2Quantity	[12] mock-ASC-TERT1_D0_3.raw.PG.MS2Quantity	[13] mock-ASC-TERT1_D7_1.raw.PG.MS2Quantity	[14] mock-ASC-TERT1_D7_2.raw.PG.MS2Quantity	[15] mock-ASC-TERT1_D7_3.raw.PG.MS2Quantity	[16] mock-ASC-TERT1_D14_1.raw.PG.MS2Quantity	[17] mock-ASC-TERT1_D14_2.raw.PG.MS2Quantity	[18] mock-ASC-TERT1_D14_3.raw.PG.MS2Quantity	[19] shTLR10-ASC-TERT1_D0_1.raw.PG.MS2Quantity	[20] shTLR10-ASC-TERT1_D0_2.raw.PG.MS2Quantity	[21] shTLR10-ASC-TERT1_D0_3.raw.PG.MS2Quantity	[22] shTLR10-ASC-TERT1_D7_1.raw.PG.MS2Quantity	[23] shTLR10-ASC-TERT1_D7_2.raw.PG.MS2Quantity	[24] shTLR10-ASC-TERT1_D7_3.raw.PG.MS2Quantity	[25] shTLR10-ASC-TERT1_D14_1.raw.PG.MS2Quantity	[26] shTLR10-ASC-TERT1_D14_2.raw.PG.MS2Quantity	[27] shTLR10-ASC-TERT1_D14_3.raw.PG.MS2Quantity	[28] shCtrl-ASC-TERT1_D0_1.raw.PG.MS2Quantity	[29] shCtrl-ASC-TERT1_D0_2.raw.PG.MS2Quantity	[30] shCtrl-ASC-TERT1_D0_3.raw.PG.MS2Quantity	[31] shCtrl-ASC-TERT1_D7_1.raw.PG.MS2Quantity	[32] shCtrl-ASC-TERT1_D7_2.raw.PG.MS2Quantity	[33] shCtrl-ASC-TERT1_D7_3.raw.PG.MS2Quantity	[34] shCtrl-ASC-TERT1_D14_1.raw.PG.MS2Quantity	[35] shCtrl-ASC-TERT1_D14_2.raw.PG.MS2Quantity	[36] shCtrl-ASC-TERT1_D14_3.raw.PG.MS2Quantity
A0A024RBG1;Q9NZJ9;Q9NZJ9-2	NUDT4B;NUDT4;NUDT4	Homo sapiens	Diphosphoinositol polyphosphate phosphohydrolase NUDT4B;Diphosphoinositol polyphosphate phosphohydrolase 2;Isoform 2 of Diphosphoinositol polyphosphate phosphohydrolase 2	NUD4B_HUMAN;NUDT4_HUMAN;NUDT4_HUMAN	3.4987e-15	13053.7	11861.8	10578.7	11200.4	9689.18	8639.63	10706.5	6930.26	9513.81	11506.7	11911	11002.4	14432.1	10545.9	8325.01	7296.29	8123	7566.5	10502.4	8168.82	11790.9	9408.63	10300	10380.9	8644.11	7534.68	7229.02	12983.2	12899.6	10841	9455.74	6429.96	9085.26	7179.41	9772.59	7756.22
A0A0B4J2D5;P0DPI2	GATD3B;GATD3A	Homo sapiens	Glutamine amidotransferase-like class 1 domain-containing protein 3B, mitochondrial;Glutamine amidotransferase-like class 1 domain-containing protein 3A, mitochondrial	GAL3B_HUMAN;GAL3A_HUMAN	1.48967e-22	25865.7	23312.8	25453.5	23212.5	24496.9	26346	35630.3	45839.8	39968.4	24864.8	27137	23719.4	18160.1	17927.6	19284.9	23661.7	25396	21224.9	25249.6	23138.9	23951.2	22433.3	23217.3	24211.1	20247.7	18299.4	18859	24152.4	20472.9	21286	18063.1	18352.3	20506.1	20573.3	21036	22296.1
A0A0B4J2F0	PIGBOS1	Homo sapiens	Protein PIGBOS1	PIOS1_HUMAN	9.12295e-09	4797.85	6954.88	6811.54	7429.29	7474.69	9791.44	18840.4	17551.5	19639.3	4731.99	4160.83	4375.02	NaN	3804.67	5165.38	11331.8	10318.6	4526.73	9191.88	10356.5	9448.24	7029.46	11972.9	11549	8044.18	9443.72	9637.83	NaN	NaN	NaN	3753.4	3546.2	8355.92	11396.2	6628.33	NaN
A0A0U1RRL7	MMP24OS	Homo sapiens	Protein MMP24OS	MMPOS_HUMAN	4.14279e-07	4083.33	5365.07	4733.8	10115.8	8722.51	8334.38	27636.2	22050.8	19170.1	3675.12	2015.31	3865.25	6580.83	6751.57	6074.07	8771.89	8443.18	11618.8	NaN	3024.04	3463.58	3640.41	4397.08	3518.97	5659.04	5457.56	6006.47	4118.48	5403.35	3796.2	5838.28	7356.91	6924.29	12189.3	8303.36	6261.93
A0A1B0GUA9	C13orf46	Homo sapiens	Uncharacterized protein C13orf46	CM046_HUMAN	0.00148794	66801	35476.7	34380.5	37382.4	96434.2	77695.9	167641	120686	112139	41055	33535.5	49373.3	20390.4	35466.1	48542.3	62875.4	62447	82276.6	19736.3	43183.1	44872.1	41607.8	50879.3	36335.8	25175.2	26948.2	49422.2	11953.3	15631.7	11540.9	28017.6	29018.5	19958.2	99540.8	133213	16310
A0A1B0GV03	GOLGA6L7	Homo sapiens	Golgin subfamily A member 6-like protein 7	GG6L7_HUMAN	0.000792706	NaN	NaN	NaN	NaN	NaN	NaN	NaN	NaN	NaN	2585.83	NaN	374.027	NaN	555.549	NaN	NaN	NaN	754.991	NaN	NaN	345.816	NaN	1189.7	1284.3	NaN	NaN	388.969	NaN	NaN	NaN	NaN	NaN	NaN	NaN	NaN	NaN
A0A2R8Y619	H2BE1	Homo sapiens	Histone H2B type 2-E1	H2BE1_HUMAN	0.000211017	NaN	NaN	NaN	NaN	NaN	NaN	NaN	5563.9	NaN	2463.85	NaN	1546.04	NaN	5020.06	5614.84	652.828	NaN	6613.16	NaN	754.61	2275.63	5235.72	8818.58	4608.02	NaN	NaN	NaN	NaN	612.65	NaN	12167.3	7098.58	NaN	NaN	NaN	NaN
A0AUZ9;A0AUZ9-2;A0AUZ9-3;A0AUZ9-4	KANSL1L	Homo sapiens	KAT8 regulatory NSL complex subunit 1-like protein;Isoform 2 of KAT8 regulatory NSL complex subunit 1-like protein;Isoform 3 of KAT8 regulatory NSL complex subunit 1-like protein;Isoform 4 of KAT8 regulatory NSL complex subunit 1-like protein	KAL1L_HUMAN	1.86694e-06	4506.69	2440.06	2553.49	6157	8596.09	9169.79	12442	18152.3	16321.2	4601.33	218170	2357.08	8246.72	8108.88	5874.68	12827.8	9051.83	17748.8	8359.19	4226.46	4857.15	7228.85	12306.8	8861.96	9408.38	12100.7	15860.5	NaN	4349.27	NaN	7738.4	8672.05	6739.28	6977.78	11367.4	6787.36
A0AVF1;A0AVF1-3	TTC26	Homo sapiens	Intraflagellar transport protein 56;Isoform 3 of Intraflagellar transport protein 56	IFT56_HUMAN	2.1152e-09	15410.8	10281.5	14113.5	9484.43	9368.57	12849.1	14482.1	11158.2	23702.6	14655.2	11133.5	14789.8	9944.35	12268.5	11540.5	8990.89	8824.16	8311.39	13997.6	12037	9924.17	10999.2	11663.2	10794.5	8433.63	9849.15	3077.03	9138.44	11674.2	9498.12	9209.63	8340.12	7114.83	8081.95	7276.86	7799.22
A0AVT1	UBA6	Homo sapiens	Ubiquitin-like modifier-activating enzyme 6	UBA6_HUMAN	1.48036e-17	86609.7	77549.6	80052.8	59087.6	57188.8	56943.2	54766.7	45723.9	43516.7	86803.9	78947.4	78646.4	54013.4	47455	50759.6	49465.9	45945.8	42015.7	88748.9	82570.6	86584.8	47711.6	50089	51720.4	42204.5	44806.2	41557.7	95979.7	83172.2	87651.1	52391.5	50565.8	59350.2	46362.1	44956.6	42446
A0FGR8-2	ESYT2	Homo sapiens	Isoform 2 of Extended synaptotagmin-2	ESYT2_HUMAN	1.15272e-15	26600.5	39570.4	23768.3	33107.9	34789.1	36797.6	39590.8	37655.3	34491.7	24704	20958.2	22789.5	20160.8	23182	23544.7	33814.6	32549.9	30694.2	29283.6	25817.4	26213.2	26243.3	30669.7	32021.6	31433.5	36560.3	24616.8	16733.8	21375	21248.1	21900.4	23913.2	27422.3	41838.4	26648.4	9721.65
A0JLT2;A0JLT2-2	MED19	Homo sapiens	Mediator of RNA polymerase II transcription subunit 19;Isoform 2 of Mediator of RNA polymerase II transcription subunit 19	MED19_HUMAN	5.34667e-11	30446.8	22843.1	15819.6	25397.9	28309.1	26162	8150.39	13829.9	14851.3	26154.7	10648.5	15018.5	17549	12739.5	7358.58	53146.3	33737.2	19987.6	25977	18717.6	22129.7	14704.5	21791	32693.6	38665.6	31600.3	31380.6	24243	21174.4	27744.1	12965.1	17183.1	29513.8	45872.8	45189.1	32046.8
A0JNW5	UHRF1BP1L	Homo sapiens	UHRF1-binding protein 1-like	UH1BL_HUMAN	1.36054e-05	1558.77	1407.85	1367.21	1280.44	845.783	1011.8	1054.34	466.992	917.748	1168.04	1120.23	1269.19	932.633	710.044	637.864	1142.05	1125.77	871.012	1132.98	1054.87	1007.07	1024.5	255.418	627.631	1029.74	981.416	1582.28	966.825	716.012	1086.03	711.696	525.6	693.12	NaN	790.047	537.455
A0MZ66;A0MZ66-2;A0MZ66-3;A0MZ66-4	SHTN1	Homo sapiens	Shootin-1;Isoform 2 of Shootin-1;Isoform 3 of Shootin-1;Isoform 4 of Shootin-1	SHOT1_HUMAN	0.00410404	8451.32	5789.68	6315.87	11109.1	11267	8187.07	11530.7	24052.6	13781.1	NaN	8168.39	NaN	11034	NaN	8574.46	14038.3	14133.1	13109	5131.77	NaN	NaN	NaN	NaN	13769.8	16653.6	17233.7	NaN	NaN	NaN	NaN	11648.1	11759.3	NaN	22586	22136.7	24260.8
A0PJE2	DHRS12	Homo sapiens	Dehydrogenase/reductase SDR family member 12	DHR12_HUMAN	0.213229	3507.57	NaN	NaN	NaN	10381.4	5852.05	NaN	45655.1	NaN	NaN	NaN	3616.56	NaN	NaN	8303.33	13077.8	17642.3	24109.5	NaN	1781.28	NaN	NaN	4936.52	NaN	NaN	NaN	16974.1	NaN	741.407	NaN	NaN	9645.04	NaN	11883.4	NaN	NaN
A0PJW6	TMEM223	Homo sapiens	Transmembrane protein 223	TM223_HUMAN	4.16716e-11	4493.14	13362.3	3574.31	3166.61	3600.8	4167.25	9002.29	6117.71	5583.86	2321.76	4654.76	4208.69	3316.47	3736.34	4192.31	NaN	1991.87	2378.09	9710.73	8508.81	7160.2	3831.95	4241.3	3191.65	2341.83	4372.17	2440.3	3302.67	2300.97	1707.04	2675.32	3349.74	4061.75	3834.76	2115.9	NaN
A0PJZ3	GXYLT2	Homo sapiens	Glucoside xylosyltransferase 2	GXLT2_HUMAN	0.000497518	2063.21	2106.11	2645.72	1342.28	1867.78	1392.12	1879.75	941.167	NaN	851.967	NaN	NaN	NaN	NaN	713.958	1024.86	1323.54	552.797	NaN	NaN	NaN	NaN	NaN	NaN	809.999	936.296	719.912	835.42	NaN	NaN	514.02	1180.56	846.2	3932.63	2747.92	NaN
A1A4S6	ARHGAP10	Homo sapiens	Rho GTPase-activating protein 10	RHG10_HUMAN	1.20335e-14	6022.44	6360.01	7045.16	11337.3	9826.71	11258.4	11519.5	12298.6	12243.2	5897.83	6573.29	6290.85	11024.7	8570.14	9747.95	10519.9	9480.1	8933.35	6374.94	7045.4	8036.76	9536.84	10497.4	9495.69	10009.3	10122.2	8095.1	5701.97	5805.94	6016.1	6933.93	7703.52	8520.19	7336.28	9966.9	8111.67
A1L0T0	ILVBL	Homo sapiens	2-hydroxyacyl-CoA lyase 2	HACL2_HUMAN	3.43176e-23	34830.4	37735.8	31449.9	37240.8	37730.5	39138.7	43504.6	56660.4	49188.4	31739.7	26586.2	30405.6	29374.2	36463.3	38117.6	36873.7	38313	36818.7	29815.9	26721.8	28143.8	33923.5	37293.8	37694.2	43711.9	46316.5	39918	35444	29491	35051.1	32622	34250.3	37653	55416	41172.8	31227.7
A1L188	NDUFAF8	Homo sapiens	NADH dehydrogenase [ubiquinone] 1 alpha subcomplex assembly factor 8	NDUF8_HUMAN	7.23158e-17	6630.54	5160.59	6336.52	6393.45	5897.85	4735.02	6225.72	11366	7776.47	5768.6	7524.23	5512.65	5180.66	4883.49	4293.67	6109.09	6057.85	7450.26	4837.04	5666.66	6166.69	5806.13	6012.44	5093.86	4166.2	2901.26	3930.51	4099.06	2867.44	3989.16	2906.64	3627.77	3122.7	3951.07	3954.2	5226.97
A1X283	SH3PXD2B	Homo sapiens	SH3 and PX domain-containing protein 2B	SPD2B_HUMAN	3.28414e-14	93004.9	84914.2	83359.1	77439.6	81206.8	80949.3	75476.6	69082.5	79042.2	80070	80351.5	76996.6	77507.1	83021.1	82296.8	88399	90833.5	89210.9	88170.2	83319.6	80773.5	98106.5	93907.3	100500	107518	106391	97723.3	61378.3	64757.3	68656.3	87527.2	81714.9	83372.2	92354.9	83975	91321.3
A1XBS5;A1XBS5-2	FAM92A	Homo sapiens	Protein FAM92A;Isoform 2 of Protein FAM92A	FA92A_HUMAN	7.73504e-22	2669.86	2318.09	2620.36	2370.84	2400.64	2413.95	2747.98	2262.05	3725.64	2694.36	2178.11	2859.36	2219.96	2050.31	2294.98	2481.9	2389.64	2386.55	2795.66	2738.62	2497.45	3746.69	3619.4	3633.89	4137.72	3934.39	3787.43	1721.91	2012.28	2032.72	2061.35	2056.58	2548.87	1918.24	2938.94	2650.71
A2A3K4;A2A3K4-2	PTPDC1	Homo sapiens	Protein tyrosine phosphatase domain-containing protein 1;Isoform 2 of Protein tyrosine phosphatase domain-containing protein 1	PTPC1_HUMAN	5.3008e-05	NaN	NaN	NaN	1441.63	NaN	NaN	NaN	NaN	NaN	NaN	NaN	NaN	NaN	NaN	NaN	747.701	NaN	NaN	1328.4	NaN	NaN	NaN	NaN	NaN	1612.55	2502.83	NaN	NaN	NaN	NaN	NaN	NaN	NaN	NaN	NaN	2789.88
A2RRP1	NBAS	Homo sapiens	Neuroblastoma-amplified sequence	NBAS_HUMAN	1.89832e-29	31806.5	31476.2	31695.7	34566.8	32622.1	30842.4	38189.7	34377.9	33412.9	31284.3	27418.7	30073	26131.3	27159.4	25570.2	32384.8	32535.1	29813.3	27890.6	23877	26249.9	25195.8	27744.2	27693.9	32392.4	32907.6	28321	30901.8	27887.5	29147.8	25203.7	26937.9	28195.1	32748	32025.5	24340.3
A2RTX5;A2RTX5-2	TARS3	Homo sapiens	Threonine--tRNA ligase 2, cytoplasmic;Isoform 2 of Threonine--tRNA ligase 2, cytoplasmic	SYTC2_HUMAN	0.39734	744.789	NaN	NaN	NaN	NaN	NaN	NaN	NaN	NaN	NaN	NaN	NaN	NaN	NaN	NaN	NaN	NaN	NaN	NaN	NaN	NaN	NaN	NaN	NaN	NaN	NaN	NaN	851.803	NaN	NaN	NaN	NaN	NaN	NaN	NaN	NaN
A2RU37	LINC02872	Homo sapiens	Uncharacterized protein encoded by LINC02872	CI170_HUMAN	6.2409e-11	1435.58	817.681	1078.04	439.398	1330.89	1201.92	1431.58	709.109	1516.01	996.411	NaN	NaN	952.04	477.243	1194.43	NaN	1345.51	NaN	451.569	994.276	NaN	NaN	NaN	676.952	1419.58	1358.33	799.716	792.912	NaN	NaN	1363.66	1053.71	304.453	1036.18	469.05	NaN
A2RU67	FAM234B	Homo sapiens	Protein FAM234B	F234B_HUMAN	0.0157731	3177.51	3389.47	1322.89	3733.31	3009.28	2685	NaN	NaN	NaN	NaN	3969.77	NaN	2073.61	1610.67	NaN	4424.44	3680.51	NaN	5728.92	4078.33	4877.71	NaN	NaN	3167.43	3220.48	2981.82	NaN	3938.56	4480.63	2347.19	NaN	NaN	NaN	NaN	2899.96	NaN
A2RUB1;A2RUB1-1;A2RUB1-2;A2RUB1-5	MEIOC	Homo sapiens	Meiosis-specific coiled-coil domain-containing protein MEIOC;Isoform 3 of Meiosis-specific coiled-coil domain-containing protein MEIOC;Isoform 2 of Meiosis-specific coiled-coil domain-containing protein MEIOC;Isoform 4 of Meiosis-specific coiled-coil domain-containing protein MEIOC	MEIOC_HUMAN	0.00145281	NaN	NaN	NaN	NaN	5995.47	3285.72	147436	85906	92121.2	NaN	NaN	NaN	NaN	4564.22	NaN	NaN	6611.5	10461.4	NaN	NaN	NaN	NaN	NaN	NaN	NaN	NaN	16774.9	NaN	NaN	NaN	NaN	NaN	NaN	6472.8	6387.72	NaN
A2RUB6;A2RUB6-3	CCDC66	Homo sapiens	Coiled-coil domain-containing protein 66;Isoform 3 of Coiled-coil domain-containing protein 66	CCD66_HUMAN	0.0153547	NaN	NaN	NaN	NaN	1336.78	314.508	910.711	4085.5	3190.68	NaN	NaN	NaN	NaN	NaN	NaN	1636.44	1850.16	1304.18	NaN	NaN	NaN	1406.86	1317.27	NaN	NaN	1093.44	2910.95	NaN	NaN	NaN	NaN	NaN	NaN	NaN	2199.07	NaN
A2RUC4	TYW5	Homo sapiens	tRNA wybutosine-synthesizing protein 5	TYW5_HUMAN	1.0068e-09	2776.38	1857.21	2195.32	2959.37	2917.74	2960.78	4619.41	3054.15	5161.35	2023.73	NaN	2565.82	2557.18	2526.63	3507.19	3428.03	3549.84	2071.22	NaN	2243.42	1024.8	800.716	NaN	1281.93	NaN	1904.55	1709.35	2438.22	1775.67	1865.32	1434.25	1701.1	NaN	2144.15	2623.5	1985.55
A2RUS2;A2RUS2-2	DENND3	Homo sapiens	DENN domain-containing protein 3;Isoform 2 of DENN domain-containing protein 3	DEND3_HUMAN	0.000358127	1239.11	1980.24	1887.1	3182.39	3005.94	2889.88	3015.83	5443	6181.15	2327.23	2175.98	1915.63	5810.56	4403.92	2534.83	2461.04	2289.71	NaN	NaN	861.154	1488.72	NaN	1634.93	974.621	NaN	NaN	NaN	1723.04	1489.39	2392.05	1905.02	2028.94	1228.26	2019.24	NaN	NaN
A3KMH1;A3KMH1-3	VWA8	Homo sapiens	von Willebrand factor A domain-containing protein 8;Isoform 3 of von Willebrand factor A domain-containing protein 8	VWA8_HUMAN	2.63012e-12	9314.88	8900.15	9744.73	8832.86	7778.09	8281.54	14324.3	16138	11419.8	8560.72	8066.21	7941.75	7834.57	7605.08	7741.13	8892.47	8315.28	8659.42	6468.72	6101.86	5651.68	6145.4	5067.62	5902.97	4147.94	4942.47	4024.33	6679.62	6975.37	6461.98	6137.88	6428.11	6866.08	7653.02	7090.06	4756.32
A3KN83;A3KN83-2;A3KN83-3	SBNO1	Homo sapiens	Protein strawberry notch homolog 1;Isoform 2 of Protein strawberry notch homolog 1;Isoform 3 of Protein strawberry notch homolog 1	SBNO1_HUMAN	8.18981e-09	6973.98	4360.16	4202.43	3658.06	5650.04	4537.44	4583.18	4757.51	3994.93	5706.03	6648.94	4232.18	3507.53	5086.66	4367.77	3547.73	2686.36	5019.8	5347.72	5918.68	5416.99	6617.29	6681.1	6119.86	5955.16	5946.89	4966.25	1225.74	4108	3847.89	3064.81	3814.76	4047.96	5364.32	4957.01	1950.11
A4D1E9	GTPBP10	Homo sapiens	GTP-binding protein 10	GTPBA_HUMAN	5.37113e-06	3768.69	3462.34	1979.81	2360.3	2224.31	1997.24	2691.7	4940.02	1832.29	3104.19	1629.47	3273.43	2860.88	2697.38	3407.18	1214.38	1967.44	2486.83	4299.38	3720.88	3559.54	3248.84	3770.07	3101.05	1157.8	2059.87	1738.55	2243.41	1961.08	3136.82	2869.96	2041.63	2079.38	1156.37	1860	1081.89
A4D1P6;A4D1P6-2	WDR91	Homo sapiens	WD repeat-containing protein 91;Isoform 2 of WD repeat-containing protein 91	WDR91_HUMAN	4.58128e-34	8381.3	8760.89	7278.47	9727.98	8682.81	10158.1	10075.1	7495.73	7627.66	8113.8	7358.07	6698.59	8848.89	6322.66	6654.29	10036.1	10930.8	9712.75	9136.88	8987.82	9280.4	10121.7	12842.4	13179.7	15308	14640.4	14476.6	7403.75	6613.13	6688.76	7323.1	6981.94	8381.77	8118.93	11134.6	10789.7
A5A3E0	POTEF	Homo sapiens	POTE ankyrin domain family member F	POTEF_HUMAN	3.02595e-09	20850.7	6768.93	7543.33	4091.45	21745.3	5736.63	8970.06	8224.55	9163.99	10640.7	12140.5	5853.36	11686.9	4975.99	8667.52	8162.06	23046.5	8743.34	9918.67	4646.87	4932	5482.33	6643.37	11683.4	25205.6	34500.6	12487.8	18186.8	7809.72	6408.85	9675.86	6008.79	12167.3	27402.6	25678.5	15810.8
A5D8V6	VPS37C	Homo sapiens	Vacuolar protein sorting-associated protein 37C	VP37C_HUMAN	3.50981e-10	19532.3	15630	16661.8	18425.9	16697.5	15552.3	25703.1	15565.5	15029.5	14406.3	22315.1	14354.5	17828.2	16147.3	16329.8	14275.3	17590.9	14077.6	14669.9	13822.6	15353.3	12154.4	10531.8	10128.2	14087.2	13585.2	13792.4	15131.7	13003.9	14056.2	18503.2	18167.9	16131.7	12451.3	17403.2	16385
A5PLL7;A5PLL7-2	PEDS1	Homo sapiens	Plasmanylethanolamine desaturase;Isoform 2 of Plasmanylethanolamine desaturase	PDES1_HUMAN	9.43918e-11	599.397	2499.8	NaN	3657.53	3506.93	4938.91	4325.78	2966.92	NaN	284.994	NaN	237.355	1026.39	1527.09	845.331	2852.85	2079.9	1554.37	601.246	586.15	NaN	1082.03	2039.44	1972.16	2981.75	4204.24	1363.66	NaN	NaN	NaN	1607.6	1854.53	2305.49	3922.38	1522.28	NaN
A5PLN9;A5PLN9-2;A5PLN9-4;A5PLN9-5	TRAPPC13	Homo sapiens	Trafficking protein particle complex subunit 13;Isoform 2 of Trafficking protein particle complex subunit 13;Isoform 3 of Trafficking protein particle complex subunit 13;Isoform 4 of Trafficking protein particle complex subunit 13	TPC13_HUMAN	3.86443e-08	7257.29	7737.42	7740.44	7673.89	7827.66	7311.27	5823.97	6803.96	6943.4	7628.36	6968.04	8128.85	8060.03	7166.78	7944.08	7485.02	7349.35	7579.83	6592.5	6911.82	6504.58	6972.72	6391.68	5968.27	6599.44	6621.4	6908.65	7114.53	7498.94	6856.66	6448.53	7223.87	6434.83	6380.45	6188.49	5908.09
A5YKK6	CNOT1	Homo sapiens	CCR4-NOT transcription complex subunit 1	CNOT1_HUMAN	5.3984e-23	48993.6	43841.5	45708.2	37690.8	36954.1	35380.3	34938.1	32352.3	36676	49544.3	42258.8	43500.7	34555.8	33216.9	33471.6	34738.9	34515.7	34337.2	48875	47165.5	47100	34950.7	38625.9	39022.4	37074.8	36884.8	37406.5	47565.1	44114.9	44220.1	32625.5	32713.9	37955.6	40042.6	39865.9	32883.3
A6H8Y1;A6H8Y1-2;A6H8Y1-3;A6H8Y1-4;A6H8Y1-5;A6H8Y1-6;A6H8Y1-7	BDP1	Homo sapiens	Transcription factor TFIIIB component B'' homolog;Isoform 2 of Transcription factor TFIIIB component B'' homolog;Isoform 3 of Transcription factor TFIIIB component B'' homolog;Isoform 4 of Transcription factor TFIIIB component B'' homolog;Isoform 5 of Transcription factor TFIIIB component B'' homolog;Isoform 6 of Transcription factor TFIIIB component B'' homolog;Isoform 7 of Transcription factor …	BDP1_HUMAN	0.0222118	NaN	525.691	1207.79	833.746	1119.32	NaN	NaN	NaN	NaN	2318.91	NaN	1291.36	1118.69	NaN	NaN	NaN	NaN	NaN	1254.69	751.007	1262.96	NaN	460.737	NaN	746.07	NaN	NaN	1766.09	2205.33	1268.28	NaN	NaN	772.332	NaN	600.136	NaN
A6NCE7;Q9GZQ8	MAP1LC3B2;MAP1LC3B	Homo sapiens	Microtubule-associated proteins 1A/1B light chain 3 beta 2;Microtubule-associated proteins 1A/1B light chain 3B	MP3B2_HUMAN;MLP3B_HUMAN	6.16556e-05	51496.8	37851.9	38690.8	40995.8	46418.9	46329.1	33535.4	37628.5	45563.9	38742.9	36259.2	43471.9	43855.7	41159.7	49048.8	38970.7	43854.3	42575.9	41015.7	40367.3	38469.5	29815.7	29536	32580.1	46556.4	48741.8	42248.6	43765.5	43586	48779.7	54278.3	56059.8	56678.7	70211.9	51817.8	48321.9
A6NDG6	PGP	Homo sapiens	Glycerol-3-phosphate phosphatase	PGP_HUMAN	3.711e-20	36590.7	34377	32864.3	32312.2	30220.2	26746.9	33282.4	25609	27836.2	34566.8	30770.7	33509.9	33836.5	31210.8	30897.6	28722	34020.2	27380.3	37841	33979.4	38035.3	27210.6	26975.8	30426.3	32769.7	33526.1	28198	37622.8	34105.5	36694.6	29077.6	27396.7	28108.2	31596.3	31648.7	38851.2
A6NDN3	GOLGA6B	Homo sapiens	Golgin subfamily A member 6B	GOG6B_HUMAN	7.93911e-05	565.531	NaN	NaN	NaN	1311.9	814.729	NaN	NaN	NaN	734.45	1927	534.675	NaN	559.658	1277.02	1060.22	633.243	NaN	336.82	441.213	680.881	1760.29	1447.7	1074.17	2106.8	1291.97	476.869	1039.4	1245.44	1159.67	1611.61	NaN	1474.02	1157.72	NaN	938.923
A6NDU8	C5orf51	Homo sapiens	UPF0600 protein C5orf51	CE051_HUMAN	5.12614e-11	22188.5	23527.4	21277.9	16840.6	14987.1	15910.5	16146.5	10594	15085.9	18327.6	16161.9	21122.4	13145.3	14651.3	11961.9	14613.2	11861	13542.4	30790.4	28011.4	23857.3	19612.3	16954.5	19973.7	16687.7	17592.5	13142.7	17013.1	15667.7	15064.2	9866.28	9815.13	13616.3	18854.9	15552.6	12855.1
A6NED2	RCCD1	Homo sapiens	RCC1 domain-containing protein 1	RCCD1_HUMAN	7.68945e-07	4360.94	4131.46	4339.24	5374.78	4259	3934.34	NaN	806.244	564.453	4720.88	NaN	4897.57	5590.18	5064.99	4207.6	4142.98	4240.3	4217.28	2241.07	3010.64	3633.21	3677.92	5946.3	4430.57	4751.91	3882.09	4374.24	5069.39	3950.65	3593.48	6593.88	5174.28	4972.22	4200.93	4974.42	5381.22
A6NEL2	SOWAHB	Homo sapiens	Ankyrin repeat domain-containing protein SOWAHB	SWAHB_HUMAN	0.00070653	1376.2	NaN	NaN	NaN	NaN	NaN	NaN	NaN	NaN	NaN	NaN	1220.42	1838.51	NaN	NaN	7821.37	14158.1	NaN	NaN	NaN	NaN	NaN	NaN	NaN	2700.43	3608.85	NaN	NaN	NaN	NaN	NaN	NaN	NaN	4284.31	6082.84	1405.59
A6NEL3;Q9NVL1	FAM86C2P;FAM86C1P	Homo sapiens	Putative protein FAM86C2P;Putative protein FAM86C1P	F86C2_HUMAN;F86C1_HUMAN	0.00140078	NaN	NaN	NaN	NaN	NaN	NaN	NaN	NaN	NaN	NaN	1	NaN	NaN	NaN	NaN	NaN	NaN	NaN	NaN	NaN	NaN	NaN	NaN	NaN	NaN	NaN	NaN	NaN	NaN	NaN	NaN	NaN	NaN	NaN	NaN	NaN
A6NFI3	ZNF316	Homo sapiens	Zinc finger protein 316	ZN316_HUMAN	0.0071617	1840.54	3582.07	1111.49	2165.39	3425.82	NaN	1459.85	NaN	NaN	3898.7	4755.11	NaN	NaN	4982.18	NaN	2022.59	NaN	NaN	2973.23	920.085	NaN	2929.66	1252.08	1380.04	NaN	NaN	NaN	NaN	2373.41	792.625	NaN	NaN	NaN	NaN	1816.4	NaN
A6NFQ2;A6NFQ2-2	TCAF2	Homo sapiens	TRPM8 channel-associated factor 2;Isoform 2 of TRPM8 channel-associated factor 2	TCAF2_HUMAN	3.65062e-08	14239.5	9419.09	10418.1	8846.98	11491.1	12067.7	30402.3	8600.16	10837.4	10192.8	10452.1	9128.46	7420.82	9099.35	9533.16	3266.43	4027.68	7672.17	10126.2	8301.59	10197.4	8522.95	5480.14	6893.69	4944.99	6841.5	3509.02	15426.4	8501.39	10081.1	8858.36	NaN	5511.82	4697.79	3516.47	NaN
A6NGC4	TLCD2	Homo sapiens	TLC domain-containing protein 2	TLCD2_HUMAN	0.000993132	NaN	NaN	NaN	NaN	NaN	NaN	NaN	NaN	NaN	NaN	NaN	NaN	NaN	NaN	NaN	NaN	NaN	NaN	NaN	NaN	NaN	NaN	803.095	820.071	699.455	765.239	NaN	NaN	NaN	NaN	NaN	NaN	NaN	NaN	NaN	NaN
A6NHQ2	FBLL1	Homo sapiens	rRNA/tRNA 2'-O-methyltransferase fibrillarin-like protein 1	FBLL1_HUMAN	1.52876e-05	87107.9	76236.9	259370	63424	80667.8	182455	175669	149757	166708	85316.1	145634	119730	154491	201939	122127	114754	210247	136268	49065.7	96619.4	106941	192722	184240	192884	64579	188551	173692	90259.4	102255	89082.9	130280	166932	122755	156333	101585	31744.1
A6NHR9	SMCHD1	Homo sapiens	Structural maintenance of chromosomes flexible hinge domain-containing protein 1	SMHD1_HUMAN	9.73886e-28	15321.4	13333.2	14363.7	8924.17	9324.14	8560.25	6290.15	7618.35	8161.13	15076.1	14811.3	14857.5	10305.9	10174.5	10022.1	8773.67	8194.42	7876.88	8614.83	8413.06	8443.94	7882.8	7900.71	7152.15	6304.76	5390.59	5731.5	14520	14076	14952.8	8700.29	9049.84	9556.1	8038.49	9144.46	7722.95
A6NHX0	CASTOR2	Homo sapiens	Cytosolic arginine sensor for mTORC1 subunit 2	CAST2_HUMAN	3.45227e-05	NaN	3443.21	3456.59	9698.83	NaN	NaN	NaN	NaN	NaN	1047.63	2906.96	1350.98	14549.9	NaN	902.622	1126.47	NaN	NaN	4940.58	2012.3	1979.11	NaN	951.194	2471.3	8630.27	7302.91	NaN	4235.63	4595.74	2233.92	2420.82	1376.93	4480.47	1410.86	912.991	6371.85
A6NI28	ARHGAP42	Homo sapiens	Rho GTPase-activating protein 42	RHG42_HUMAN	0.000551958	1852.48	1706.26	1831.56	1774.15	1252.49	1468.47	5120.23	1619.84	1666.68	1040.93	NaN	663.365	NaN	NaN	NaN	1861.16	1766.9	1341.47	1353.71	1143.17	1605	NaN	492.707	NaN	1180.01	1018.43	1024.05	769.468	NaN	NaN	NaN	NaN	NaN	1202.06	1685.04	NaN
A6NIE6;Q9NYV6;Q9NYV6-2	RRN3P2;RRN3;RRN3	Homo sapiens	Putative RRN3-like protein RRN3P2;RNA polymerase I-specific transcription initiation factor RRN3;Isoform 2 of RNA polymerase I-specific transcription initiation factor RRN3	RN3P2_HUMAN;RRN3_HUMAN;RRN3_HUMAN	0.135989	2136.86	NaN	2771.94	3873.05	2730.84	3931.3	NaN	NaN	NaN	2819.28	3650.53	2216.43	3132.45	3311.83	NaN	2350.59	3569.18	NaN	NaN	NaN	NaN	2486.38	4096.2	NaN	3936.22	NaN	NaN	1640.47	NaN	NaN	3387.24	2888.57	NaN	NaN	NaN	NaN
A6NIH7	UNC119B	Homo sapiens	Protein unc-119 homolog B	U119B_HUMAN	8.28083e-12	11512.4	12275.6	11423.1	10640.8	8668.26	9287.66	7906.4	7410.63	6472.66	10720.9	12979.1	10432.8	11932.7	10344	9168.63	6258.53	8569.46	7226.13	11166.5	11208.1	10192.7	11670	12456.8	12311.7	7405	8454.97	9262.62	10910.9	13283.7	11992.8	9620.1	9871.67	9769.47	8458.77	6539.28	10440.8
A6NJ78;A6NJ78-2;A6NJ78-4	METTL15	Homo sapiens	12S rRNA N4-methylcytidine (m4C) methyltransferase;Isoform 2 of 12S rRNA N4-methylcytidine (m4C) methyltransferase;Isoform 4 of 12S rRNA N4-methylcytidine (m4C) methyltransferase	MET15_HUMAN	6.5451e-05	5552.17	3605.01	2907.82	2630.8	3475.56	2546.12	3825.36	2847.37	2707.33	3930.99	3425.05	2717.54	1585.09	3658.99	2713.66	2805.64	3137.53	1776.47	3522.74	3819.97	2914.91	1739.47	3908.21	3736.38	2454	2376.6	2220.73	2846.31	5297.17	3787.68	2169.25	2077.23	3974.64	3030.45	2872.81	2055.14
A6NK89	RASSF10	Homo sapiens	Ras association domain-containing protein 10	RASFA_HUMAN	0.022141	NaN	442.79	486.381	483.388	859.105	741.946	NaN	NaN	NaN	NaN	0.97814	NaN	NaN	NaN	334.891	NaN	378.887	NaN	840.769	NaN	NaN	167.369	364.115	577.584	NaN	NaN	285.524	408.596	NaN	NaN	NaN	NaN	NaN	920.982	NaN	387.17
A6NKD9	CCDC85C	Homo sapiens	Coiled-coil domain-containing protein 85C	CC85C_HUMAN	3.43239e-06	NaN	461.75	338.828	NaN	NaN	782.316	NaN	NaN	NaN	NaN	NaN	NaN	NaN	NaN	NaN	NaN	NaN	NaN	1673.65	1460.41	NaN	NaN	NaN	NaN	661.095	NaN	NaN	683.967	NaN	449.507	NaN	NaN	NaN	NaN	NaN	NaN
A6NKW6	SHISAL2B	Homo sapiens	Protein shisa-like-2B	SHL2B_HUMAN	0.0255296	NaN	NaN	NaN	NaN	NaN	NaN	2081.58	NaN	2299.84	NaN	NaN	NaN	NaN	NaN	NaN	NaN	NaN	2497.12	NaN	NaN	NaN	NaN	NaN	NaN	NaN	NaN	2317.2	NaN	NaN	NaN	NaN	NaN	NaN	NaN	NaN	NaN
A6NNM8	TTLL13P	Homo sapiens	Tubulin polyglutamylase TTLL13P	TTL13_HUMAN	4.40459e-10	5684.12	6074.12	6229.54	4584.59	4411.19	5692.85	4039.55	7021.67	NaN	6492.22	6769.5	6529.22	4211.69	7020.65	5786.27	4892	5543.33	4850.71	10120.2	9444.3	7513.06	5792.77	5938.44	6333.1	NaN	3618.1	4377.46	7824.38	10544.9	6219.28	NaN	4583.02	4637.51	3710.11	NaN	3261.33
A6ZKI3	RTL8C	Homo sapiens	Retrotransposon Gag-like protein 8C	RTL8C_HUMAN	2.88778e-31	38605.2	34805.3	37673.7	34874.8	29839	34584.6	12554.3	16316.8	15243.8	39290.2	21158.3	33280.2	36015.1	28853	27862.4	30544.2	27784.8	23058.4	32770.4	45317.2	42779.3	36823.3	40199.3	35893.7	39767.5	40005.9	16488.1	37864.8	26124.3	29867.2	32252.7	31861.9	36124.2	27364.3	18423.3	31599.9
A7E2V4;A7E2V4-2;A7E2V4-3;A7E2V4-4;A7E2V4-5	ZSWIM8	Homo sapiens	Zinc finger SWIM domain-containing protein 8;Isoform 2 of Zinc finger SWIM domain-containing protein 8;Isoform 3 of Zinc finger SWIM domain-containing protein 8;Isoform 4 of Zinc finger SWIM domain-containing protein 8;Isoform 5 of Zinc finger SWIM domain-containing protein 8	ZSWM8_HUMAN	1.2106e-07	3974.81	3310.48	2946.2	3162.4	3963.12	4184.47	6612.32	5831.99	5895.11	3209.53	1728.46	3783.38	2168.22	2047.32	3330.62	3592.71	2919.25	4039.98	2821.11	3174.21	2360.65	2036.88	1906.42	2541.93	2582.15	2961.9	2118.35	2722.46	1910.85	2739.16	1729.93	1456.2	2206.91	2983.82	2484.49	3315.67
A8CG34	POM121C	Homo sapiens	Nuclear envelope pore membrane protein POM 121C	P121C_HUMAN	2.22678e-05	NaN	1418.63	NaN	603.977	NaN	810.432	NaN	NaN	NaN	NaN	NaN	NaN	NaN	564.919	1021.57	NaN	NaN	NaN	1807.43	1920.64	NaN	477.48	402.667	1244	1480.69	2093.85	NaN	NaN	NaN	NaN	NaN	NaN	NaN	NaN	NaN	NaN
A8K2U0;A8K2U0-2	A2ML1	Homo sapiens	Alpha-2-macroglobulin-like protein 1;Isoform 2 of Alpha-2-macroglobulin-like protein 1	A2ML1_HUMAN	0.0484272	9777.1	9429.04	11216.5	5971.54	NaN	1475.79	NaN	16710.1	NaN	NaN	1002.07	14868.7	13590.6	1241.18	NaN	10460.3	6748.26	6143.83	NaN	6853.03	11335.2	NaN	8877.61	10417.8	NaN	4042.06	6111.05	NaN	NaN	NaN	NaN	4082.26	3487.56	NaN	6139.5	6947.45
A8K8P3;A8K8P3-2;A8K8P3-5;A8K8P3-9	SFI1	Homo sapiens	Protein SFI1 homolog;Isoform 2 of Protein SFI1 homolog;Isoform 5 of Protein SFI1 homolog;Isoform 9 of Protein SFI1 homolog	SFI1_HUMAN	0.153945	NaN	288.572	NaN	NaN	NaN	NaN	1084.66	NaN	1156.06	NaN	NaN	NaN	NaN	NaN	NaN	NaN	NaN	967.995	NaN	NaN	NaN	NaN	430.303	NaN	NaN	NaN	NaN	NaN	NaN	NaN	NaN	NaN	NaN	NaN	NaN	NaN
A8MSI8	LYRM9	Homo sapiens	LYR motif-containing protein 9	LYRM9_HUMAN	1.13795e-08	3009.33	2283.11	3053.29	3047.95	3642.4	2046.81	2693.46	3785.89	3727.31	2833.27	2871.96	2171.64	1633.32	3318.22	1500.3	2702.23	3051.86	2560.72	4883.87	4663.71	3958.86	4036.47	3721.55	3584.45	3120.59	2181.15	3874.96	2019.43	3085.26	2305.1	NaN	1556.66	2438.05	1299.22	2529.06	2877.95
A8MTZ0;A8MTZ0-2;A8MTZ0-3	BBIP1	Homo sapiens	BBSome-interacting protein 1;Isoform 2 of BBSome-interacting protein 1;Isoform 3 of BBSome-interacting protein 1	BBIP1_HUMAN	9.27466e-10	1011.92	683.975	1128.94	1212.15	1776.74	992.941	1628.37	877.229	541.275	684.273	729.13	763.195	1043.92	535.722	377.362	681.751	812.35	876.037	668.526	NaN	761.701	826.664	1223.3	1395.81	525.935	985.329	619.149	470.443	912.578	1050.35	1093.07	341.341	925.514	843.059	407.16	1082.94
A8MV65;A8MV65-2	VGLL3	Homo sapiens	Transcription cofactor vestigial-like protein 3;Isoform 2 of Transcription cofactor vestigial-like protein 3	VGLL3_HUMAN	0.00106305	4612.13	NaN	5628.36	6332.89	4326.19	5220.03	NaN	2537.47	3222.28	4334.63	6056.4	5176.45	5493.93	3785.09	4299.69	2940.61	3686.4	2833.7	2427.6	2633.65	2718.38	3292.52	4571.84	4283.18	3805.11	4083.73	2917.95	4513.17	4059.64	3447.93	4083.32	3458.24	2998.08	3115.66	4135.8	5758.29
A8MVW0	FAM171A2	Homo sapiens	Protein FAM171A2	F1712_HUMAN	5.17785e-17	1379.31	776.544	1139.65	NaN	806.98	1250	NaN	37389.9	NaN	976.405	NaN	1027.73	2575.53	2630.45	2187.92	NaN	1464.23	1657.59	NaN	NaN	996.993	3943.38	3229.33	3325.07	2600.36	3136.45	2541.89	NaN	NaN	1206.6	1261.83	605.847	1325.21	926.616	569.618	719.878
A8MW92	PHF20L1	Homo sapiens	PHD finger protein 20-like protein 1	P20L1_HUMAN	0.0173431	617.234	830.746	789.336	881.376	611.844	NaN	NaN	NaN	589.161	644.572	428.558	700.678	372.602	400.721	NaN	NaN	555.593	658.127	926.753	503.607	648.592	NaN	442.213	NaN	924.398	322.931	551.271	871.901	694.518	691.644	310.99	723.829	1101.31	1142.24	NaN	603.595
A8MW92-2	PHF20L1	Homo sapiens	Isoform 2 of PHD finger protein 20-like protein 1	P20L1_HUMAN	5.45543e-07	2602.94	3101.23	2601.85	1775.3	1814.04	1464.5	NaN	NaN	NaN	2254.56	2646.42	1980.25	2294.57	1475.91	NaN	1556.46	1384.85	990.268	2915.58	3066.82	2280.79	3689.49	3473.52	3436.96	2203.68	NaN	1760.66	1861.25	1651.21	1465.76	921.665	1342.07	1589.16	1304.66	NaN	1442.53
A8MWD9;P62308	SNRPGP15;SNRPG	Homo sapiens	Putative small nuclear ribonucleoprotein G-like protein 15;Small nuclear ribonucleoprotein G	RUXGL_HUMAN;RUXG_HUMAN	6.49655e-23	8057.39	6543.41	6705.45	5513.23	6981.58	5938.79	4818.05	2590.29	4347.04	7426.78	4288.72	6418.56	3264.82	5330.36	5211.06	3857.54	3545.04	3150.56	4734.19	6349.59	5100.91	3324.77	5591.07	4319.8	3761.41	3443.75	3817.32	5800.73	5057.17	4726.22	2167.04	2115.33	3800.41	2159.44	3679.04	3053.15
A8MXV4	NUDT19	Homo sapiens	Nucleoside diphosphate-linked moiety X motif 19	NUD19_HUMAN	8.12411e-31	8422.12	8579.3	8513.96	10367.9	8678.2	8304.85	36696.8	15147.8	13297	6564.73	6773.1	5947.24	4839.23	3937.87	4715.43	8055.83	9465.72	6279.87	9490.19	9443.55	6626.46	6610.66	7615.3	7061.56	6983.79	7299.54	5888.03	7517.08	4342.9	5234.59	4609.1	4343.41	5685.38	4945.45	4205.32	6034.57
A9UHW6	MIF4GD	Homo sapiens	MIF4G domain-containing protein	MI4GD_HUMAN	9.16168e-10	5472.24	5270.48	6052.45	6541.04	5910.1	5982.46	4348.89	4091.99	4008.49	4473.04	4230.69	4961.81	5197.9	3966.9	3635.33	6339.15	5446.74	4729.75	3877.96	2842.54	5050.15	3686.02	3412.42	4360.45	4695.53	5088.01	4657.76	5438.15	4101.85	3314.89	5275.22	2648.07	3473.34	6544.96	7641.41	5959.38
B0I1T2	MYO1G	Homo sapiens	Unconventional myosin-Ig	MYO1G_HUMAN	0.000597942	681.033	254.607	465.087	NaN	184.587	456.502	NaN	NaN	637.38	289.529	NaN	579.261	291.386	281.988	NaN	565.378	NaN	NaN	451.448	474.48	NaN	284.909	507.845	568.884	550.038	207.612	290.74	NaN	715.84	337.394	NaN	NaN	NaN	371.368	NaN	464.052
B2RPK0	HMGB1P1	Homo sapiens	Putative high mobility group protein B1-like 1	HGB1A_HUMAN	0.000513785	8431.7	7387.52	8788.04	9684.26	11483.9	9173.41	10121.2	3588.32	NaN	10798.4	12950.5	8196.16	5437.25	11742.6	9595.92	6147.08	4713.66	9945.47	7547.4	8318.64	9385.72	7864.91	7281.63	4614.11	8449.05	5136.23	5735.57	14501.4	14149.4	10144.5	10094.9	8252.95	8836.33	4911.77	6874.19	10885.4
B2RTY4;B2RTY4-2;B2RTY4-4	MYO9A	Homo sapiens	Unconventional myosin-IXa;Isoform 2 of Unconventional myosin-IXa;Isoform 4 of Unconventional myosin-IXa	MYO9A_HUMAN	0.000612718	1779.59	1592.9	1642.27	952.379	1394.17	1815.71	NaN	755.196	NaN	886.652	1693	1118.43	649.728	1013.79	NaN	787.081	548.444	860.562	2015.06	1286.17	843.329	1357.36	820.983	1060.05	848.301	282.703	623.685	741.702	1086.1	1072.89	1246.78	1084.01	919.392	502.84	785.274	NaN
B2RUZ4	SMIM1	Homo sapiens	Small integral membrane protein 1	SMIM1_HUMAN	0.00137103	NaN	2296.66	3286.42	NaN	NaN	NaN	NaN	NaN	NaN	1527.01	2698.96	3224.28	NaN	NaN	NaN	NaN	NaN	NaN	NaN	NaN	NaN	NaN	NaN	NaN	NaN	NaN	NaN	NaN	NaN	NaN	NaN	NaN	NaN	NaN	NaN	NaN
B4DH59;P0DPF3;P0DPF3-2;Q5TI25	NBPF26;NBPF9;NBPF9;NBPF14	Homo sapiens	Neuroblastoma breakpoint family member 26;Neuroblastoma breakpoint family member 9;Isoform 2 of Neuroblastoma breakpoint family member 9;Neuroblastoma breakpoint family member 14	NBPFP_HUMAN;NBPF9_HUMAN;NBPF9_HUMAN;NBPFE_HUMAN	0.0410865	7893.61	7660.83	6761.57	10317.8	9831.67	8339.79	NaN	8874.39	7969.57	8314.81	5944.69	NaN	7153.78	NaN	7389.46	7668.3	7580.62	8657.09	6514.53	6633.19	7422.28	NaN	7807.51	7106.3	8269.74	7861.96	7826.03	7432.11	7616.89	7821.35	8012.44	4741.72	7491.84	7765.52	7667.59	9493.65
B4DXR9;Q15928	ZNF732;ZNF141	Homo sapiens	Zinc finger protein 732;Zinc finger protein 141	ZN732_HUMAN;ZN141_HUMAN	0.0021482	NaN	1138.46	NaN	468.545	NaN	NaN	NaN	NaN	679.549	NaN	NaN	NaN	NaN	1084.44	638.299	NaN	567.789	NaN	NaN	2015.25	619.419	2000.12	1060.91	1607.44	1027.25	206.593	1165.07	NaN	NaN	NaN	1422.82	999.816	600.652	1104.98	NaN	NaN
B7ZAQ6;B7ZAQ6-2;B7ZAQ6-3;P0CG08	GPR89A;GPR89A;GPR89A;GPR89B	Homo sapiens	Golgi pH regulator A;Isoform 2 of Golgi pH regulator A;Isoform 3 of Golgi pH regulator A;Golgi pH regulator B	GPHRA_HUMAN;GPHRA_HUMAN;GPHRA_HUMAN;GPHRB_HUMAN	1.22389e-19	10986.1	23776.8	6404.1	16078.4	19342	18644.5	7677.65	16922.5	11006.6	7721.08	9121.42	8719.73	11693.5	17822.8	18497	19480.5	18683	18273	17186.4	10897.2	8684.75	24625.5	26122.1	34513.4	24850.2	42499	18949.5	6321.33	9666.56	6972.11	14418.9	20311.9	27536.4	50336.4	22224.9	6574.53
B7ZBB8	PPP1R3G	Homo sapiens	Protein phosphatase 1 regulatory subunit 3G	PP13G_HUMAN	6.55584e-21	3296.38	3320.73	3308.31	3041.32	996.752	1771.71	4498.87	1455.59	3468.94	3935	4385.92	4538.31	2074.25	1133.54	739.371	2055.99	1823.44	NaN	9239.83	8967.65	9624.55	3257.23	3419.95	3814.1	1401.61	1630.4	1189.19	3897.15	3806.5	4473.98	1028.75	1150.93	1111.32	NaN	598.67	NaN
C9J7I0	UMAD1	Homo sapiens	UBAP1-MVB12-associated (UMA)-domain containing protein 1	UMAD1_HUMAN	0.000120198	8526.72	8528.13	7973.17	11172.4	9364.41	6760.68	3705.35	6592.89	6243.2	8282.89	9427.34	8775.61	4857.7	9389.16	7599.82	3724.32	4634.71	8029.04	8174.91	5479.7	3898.18	6785.79	10457.5	6331.46	7120.46	4918.77	7811.65	8531.28	10123.7	6680.34	6955.32	9702.03	6355.6	1837.79	5431.25	8697.99
C9JLW8	MCRIP1	Homo sapiens	Mapk-regulated corepressor-interacting protein 1	MCRI1_HUMAN	2.00749e-24	48336.8	44071.9	49034.4	37933.1	36412.4	31622.6	30101.2	23970.6	26279	48396.7	58509.5	48548	45166.1	41404.5	41328.6	34636.5	31570.4	33631.7	53139.1	50764.6	57484.5	46542.4	49673.1	48340	46461.4	44755.6	47579.3	52311.3	54161.4	51428.4	47153.6	42341.5	45723.3	38125.2	36498	53331.1
C9JQI7;C9JQI7-2	TMEM232	Homo sapiens	Transmembrane protein 232;Isoform 1 of Transmembrane protein 232	TM232_HUMAN	0.00702466	34442.6	6305.38	13999.2	NaN	46017.7	31053.4	NaN	219360	187766	14447.1	NaN	13742.6	NaN	9708.04	6740.94	12193.2	13461	34667.4	NaN	15585.5	16727.2	NaN	9950.85	7450.48	NaN	NaN	15878.7	NaN	NaN	2334.97	2521.4	5720.19	NaN	9509.46	16188.4	NaN
C9JRZ8;C9JRZ8-2;O60218	AKR1B15;AKR1B15;AKR1B10	Homo sapiens	Aldo-keto reductase family 1 member B15;Isoform 2 of Aldo-keto reductase family 1 member B15;Aldo-keto reductase family 1 member B10	AK1BF_HUMAN;AK1BF_HUMAN;AK1BA_HUMAN	4.57546e-15	1473.87	864.418	1118.97	1979.64	4433.27	5263.03	59298.3	35599.3	45828.6	896.795	NaN	1303.08	1913.5	1234.1	NaN	6537.09	7090.45	11187.7	3928.98	3928.99	3605.67	3527.04	2208.25	2699.5	2644.62	2384.48	6661.4	267.332	NaN	NaN	NaN	358.189	749.564	3032.08	3158.59	1647.1
E7ETH6	ZNF587B	Homo sapiens	Zinc finger protein 587B	Z587B_HUMAN	6.1706e-05	NaN	NaN	NaN	NaN	NaN	NaN	NaN	NaN	NaN	466.34	NaN	293.702	NaN	NaN	NaN	NaN	NaN	NaN	NaN	714.864	271.279	1084.43	630.668	1019.19	NaN	NaN	NaN	NaN	NaN	490.547	NaN	NaN	NaN	NaN	NaN	NaN
E7EW31	PROB1	Homo sapiens	Proline-rich basic protein 1	PROB1_HUMAN	0.0742499	NaN	NaN	NaN	NaN	NaN	NaN	NaN	NaN	NaN	915.361	NaN	12626.7	1934.96	1539.45	2948.89	NaN	NaN	8234.77	NaN	NaN	NaN	1447.23	NaN	2168.74	NaN	NaN	NaN	NaN	NaN	NaN	NaN	NaN	2567.08	NaN	NaN	NaN
E9PAV3	NACA	Homo sapiens	Nascent polypeptide-associated complex subunit alpha, muscle-specific form	NACAM_HUMAN	1.25938e-15	208942	205630	206043	172580	176272	157572	96825.6	176127	142975	204436	253217	210458	211432	198870	195787	155786	141193	152341	226316	209973	230548	187525	179287	173724	164443	154295	151409	238692	248995	236997	194967	167204	200072	130291	136161	227802
E9PRG8	C11orf98	Homo sapiens	Uncharacterized protein C11orf98	CK098_HUMAN	1.99887e-20	6647.12	13603.5	6937.65	4204.78	3802.07	4621.1	3675.08	4439.18	3031.99	7018.99	9191.79	5636.38	7144.67	6865.04	7034.95	3567.41	3385.27	4003.96	8707.27	7410.33	5485.41	6495.76	7587.45	7576.78	4019.12	5396.64	3870.91	7966.19	8752.86	7134.35	5533.55	5475.23	5828.64	5488	3135.88	5358.97
H7C350	CCDC188	Homo sapiens	Coiled-coil domain-containing protein 188	CC188_HUMAN	0.0110226	30122.8	24410.6	18696.8	12193.6	12678.8	12622.8	NaN	7458.74	8527.36	NaN	15236.9	28985.3	6679.23	12965	13239.3	11292.7	11924.6	10558	41886.6	26763.2	39246.2	14511.6	NaN	21080.6	18552	20516.9	16401.3	37524.1	33183.2	35399.1	13690.5	16307.9	17611.7	13364	16627.6	7874.27
I1YAP6	TRIM77	Homo sapiens	Tripartite motif-containing protein 77	TRI77_HUMAN	0.0581722	NaN	NaN	NaN	NaN	NaN	NaN	NaN	NaN	NaN	NaN	NaN	NaN	NaN	NaN	NaN	NaN	NaN	NaN	NaN	NaN	NaN	NaN	NaN	532.456	NaN	NaN	999.289	NaN	NaN	NaN	NaN	NaN	NaN	NaN	NaN	NaN
L0R6Q1	SLC35A4	Homo sapiens	SLC35A4 upstream open reading frame protein	S35U4_HUMAN	1.0646e-10	33928.9	37559.6	37175	45039.2	41018.4	54029.9	150918	99303.7	80425.1	24949.8	23294.4	18548.8	41239.8	30756.2	39508.9	48136	34360.4	37035.8	35865.5	38201.1	40354.8	39675	40093.6	41198.9	43314.5	36426.1	32900	9391.73	13818	13515.8	30318.5	31965.6	32930.2	48084.1	30541.9	15731.8
L0R819	ASDURF	Homo sapiens	ASNSD1 upstream open reading frame protein	ASURF_HUMAN	5.05546e-12	7921.76	6519.2	7210.17	5030.78	4075.32	5126.31	8199.6	4344.66	6477.72	7310.69	8925.63	7946.52	7204.98	5583.56	6026.23	4785.14	5156.11	6541.14	8968.62	8038.57	8790.65	5111.43	5308.39	5954.46	5196.22	5500.83	4089.14	8620.69	8259.53	8935.07	7051.75	5770.12	5612.83	4978.75	5238.94	9272.5
L0R8F8	MIEF1	Homo sapiens	MIEF1 upstream open reading frame protein	MIDUO_HUMAN	3.66088e-05	2366.02	2269.49	2180.11	1872.06	1377.14	NaN	NaN	NaN	NaN	1897.11	1506.33	1867.73	1539.54	1282.11	1438.62	NaN	NaN	NaN	1811.79	1649	1809.71	1925.18	1407.19	1466.41	1531.5	1333.2	625.248	1504.89	NaN	801.166	406.016	1144.18	1037.72	NaN	702.876	NaN
M0R2J8	DCDC1	Homo sapiens	Doublecortin domain-containing protein 1	DCDC1_HUMAN	0.00600962	5824.38	5069.23	4955.79	4852.92	7793.75	6944.04	13530.8	15797.8	13338	3862.92	7258.65	5220.14	5263.49	5566.64	NaN	7338.9	9634.28	9187.08	5980.1	4948.4	2848.81	4331.49	2480.54	2850.37	2799.75	3372.37	4521.82	8360.08	7149.78	7742.49	4596.21	5783.93	4852.11	2865.38	5802.14	1445.77
O00115;O00115-2	DNASE2	Homo sapiens	Deoxyribonuclease-2-alpha;Isoform 2 of Deoxyribonuclease-2-alpha	DNS2A_HUMAN	4.63182e-11	71119.2	66117.1	74495.7	41934.8	40432.5	43945.6	92061.7	101422	82585.4	71383	60591	68779.8	36396.2	34586.7	35105.3	43736.7	48969.3	47333.7	85904.7	77195.3	79811.7	29004.5	29328.9	24754.9	43125	41167.6	38017.7	70285.3	65538.1	69119.8	27081.2	30338.4	34060.5	39546.1	51168.3	71509.8
O00116	AGPS	Homo sapiens	Alkyldihydroxyacetonephosphate synthase, peroxisomal	ADAS_HUMAN	8.3959e-15	42796.2	38532.3	40627.8	69796.2	72153.8	66907.5	81569.2	98681.8	81927.1	37367.4	30094.4	35481.3	55044.5	61906.3	61622.4	70577.8	76703.7	67644	29399.9	32195.6	30775.4	49957.5	53269.7	51431.8	67297.2	67581.6	63888.5	38221.4	33698.7	37557	54010	60501.9	60923.6	77934.2	75299.7	64869.9
O00124;O00124-3	UBXN8	Homo sapiens	UBX domain-containing protein 8;Isoform 3 of UBX domain-containing protein 8	UBXN8_HUMAN	6.00885e-10	883.953	1715.6	1289.86	841.252	NaN	NaN	NaN	NaN	1275.07	929.186	794.491	925.864	664.791	493.613	1195.79	1234.97	1257.53	1113.13	991.108	1360.38	1612.33	1006.28	1345.6	1263	1222.08	1240.16	787.228	792.975	658.559	1027.21	777.112	1087.82	581.675	NaN	504.836	NaN
O00139;O00139-1;O00139-2;O00139-4;O00139-5	KIF2A	Homo sapiens	Kinesin-like protein KIF2A;Isoform 1 of Kinesin-like protein KIF2A;Isoform 2 of Kinesin-like protein KIF2A;Isoform 4 of Kinesin-like protein KIF2A;Isoform 5 of Kinesin-like protein KIF2A	KIF2A_HUMAN	6.52931e-14	34841.4	36966.1	36216.7	27770.2	24764.6	25502.4	28528.1	25317.4	23879.4	31817	34476.6	31725.6	24915.1	25207.2	24939.3	26691.7	23169.2	25717.3	33801.5	35226.2	34705.5	27967.7	29053.6	28787.2	23605.4	26107.7	22601.9	28094.5	30672.4	30503	29323.2	27590.7	28930.9	22545.2	23140.6	23709.5
O00142;O00142-2;O00142-4;O00142-6	TK2	Homo sapiens	Thymidine kinase 2, mitochondrial;Isoform 2 of Thymidine kinase 2, mitochondrial;Isoform 4 of Thymidine kinase 2, mitochondrial;Isoform 6 of Thymidine kinase 2, mitochondrial	KITM_HUMAN	4.13295e-09	8028.43	6716.57	5926.78	8810.28	10323	8258.75	14158.6	19995.4	14189.7	6360.27	4884.53	6304.96	4101.07	7082.67	8000.83	9985.13	10832.9	7538.33	8753.86	8430.89	6784.57	5768.44	6691.73	7541.5	8288.74	9095.69	6924.24	5781.73	4729.25	5364.4	4431.02	5858.66	7171.8	9785.36	11233.4	6944.22
O00148	DDX39A	Homo sapiens	ATP-dependent RNA helicase DDX39A	DX39A_HUMAN	9.09007e-18	230902	222959	232541	201242	180872	177591	157586	123834	141132	233068	212294	234449	197917	195113	191402	174027	145140	151636	256926	214973	236238	241805	271993	270400	226759	212569	172932	268702	247595	249383	182376	182894	213730	161131	163230	187802
O00151	PDLIM1	Homo sapiens	PDZ and LIM domain protein 1	PDLI1_HUMAN	1.51493e-28	255330	235785	257582	506147	483777	491760	554320	491354	520179	227421	246518	229565	534894	464145	489227	580346	577542	565209	288182	286736	302975	589877	593570	605508	794900	777109	807802	258949	258147	254968	476249	423601	446880	529080	559177	768943
O00154;O00154-4;O00154-6;O00154-7	ACOT7	Homo sapiens	Cytosolic acyl coenzyme A thioester hydrolase;Isoform 4 of Cytosolic acyl coenzyme A thioester hydrolase;Isoform 6 of Cytosolic acyl coenzyme A thioester hydrolase;Isoform 7 of Cytosolic acyl coenzyme A thioester hydrolase	BACH_HUMAN	1.06304e-33	83515.1	83698.7	88256.1	52229.5	49409.1	46850.3	36136	33563.6	33998.8	100635	91164.2	101803	63578.1	57246	58633.2	43854.4	44615.1	44230.2	78707.9	74461.1	79307.4	31431.5	34519.4	34174.9	27545.9	23947.7	23431.1	105975	105712	105333	59182.7	60783.2	60315.1	53116.8	52853.4	54457.2
O00159-2	MYO1C	Homo sapiens	Isoform 2 of Unconventional myosin-Ic	MYO1C_HUMAN	0.000298266	49508.5	50011	51234.4	65581.7	61888.8	59292.5	111030	100689	106954	46339.5	54745.2	50692	73806.1	69180	77852.5	66655.7	69965.1	74532.6	32858.6	36872.2	37496.6	62517.9	51613.1	52305.1	61763.7	62710.1	70879.8	54260.5	58328.3	52548	71648.2	75411.9	66394.9	65009.9	66416.4	63119.4
O00159-3	MYO1C	Homo sapiens	Isoform 3 of Unconventional myosin-Ic	MYO1C_HUMAN	2.37427e-33	281969	278312	248585	433909	384658	378576	506913	428795	421002	292251	238145	253714	323471	325190	333005	377934	384960	332616	196923	171443	185016	280528	303907	281756	405472	421967	326820	312448	307312	286616	341631	365444	387929	389729	393155	299792
O00160	MYO1F	Homo sapiens	Unconventional myosin-If	MYO1F_HUMAN	0.0590646	NaN	NaN	NaN	NaN	NaN	NaN	NaN	NaN	NaN	NaN	NaN	NaN	NaN	NaN	NaN	NaN	NaN	NaN	NaN	NaN	NaN	NaN	NaN	NaN	NaN	NaN	NaN	1.32383	NaN	NaN	0.00614094	NaN	NaN	NaN	NaN	NaN
O00161	SNAP23	Homo sapiens	Synaptosomal-associated protein 23	SNP23_HUMAN	5.17156e-34	35696.2	59463.3	34886.8	32735.3	34048.3	41082.2	92853.2	43346.5	72322.4	38529.3	45421.6	38351.8	31471.6	37229.5	35104.4	39993.8	33465.9	35071.8	38324.1	34480.5	31867.1	31233.5	33430.7	30717.5	34716.5	40634.4	32398.8	45427.1	46276.3	39204.6	35552.3	33564.4	34594.5	53375.6	34679.2	13879
O00165;O00165-2;O00165-5	HAX1	Homo sapiens	HCLS1-associated protein X-1;Isoform 2 of HCLS1-associated protein X-1;Isoform 5 of HCLS1-associated protein X-1	HAX1_HUMAN	1.97454e-06	3509.72	3938	3827.5	6127.58	5604.09	5206.1	7681.78	7697.03	6080.56	3807.25	2469.06	3306.86	6032.1	5698.34	4533.44	5407.1	5428.46	4275.01	5305.57	4339.18	4808.01	6122.41	4925.56	5208.12	4066.87	4353.43	4237.3	3295.88	2698.29	3065.3	4258.83	4682.39	4991	3626.86	4144.89	5110.52
O00170	AIP	Homo sapiens	AH receptor-interacting protein	AIP_HUMAN	8.39478e-15	42674.9	37495.1	40034.9	34529.5	32726.7	33884.4	25142.4	21315.6	25348.5	42259.9	39871.1	40582.7	36117.9	30069.3	31044.7	27040.2	27528	26329.7	41863.6	37002.4	37664.1	35689	39652	40459.4	36649	39306.3	32997.7	39369.2	39829.7	37305.6	30321.6	24505.8	32626.8	24176.5	25946.4	33124.5
O00178	GTPBP1	Homo sapiens	GTP-binding protein 1	GTPB1_HUMAN	3.39413e-22	13955.7	14814.6	12665.5	10712.3	10790.6	9925.38	7675.75	11636.4	7999.54	13049.2	10690.4	11362.7	8073.33	7994.54	8266.71	10727.7	10474.9	10346.9	15555.9	13301.7	12575.9	8891.7	9934.59	10177.4	10717	10861.3	10519.3	13469.4	13199.8	12143.2	8063.04	7767.74	8732.54	9154.89	8539.83	9952.57
O00182;O00182-2;O00182-3;O00182-6	LGALS9	Homo sapiens	Galectin-9;Isoform 2 of Galectin-9;Isoform 3 of Galectin-9;Isoform 6 of Galectin-9	LEG9_HUMAN	0.00270318	NaN	NaN	NaN	NaN	NaN	NaN	NaN	NaN	NaN	NaN	NaN	NaN	NaN	NaN	NaN	1147.59	395.114	NaN	NaN	NaN	NaN	NaN	593.854	NaN	NaN	NaN	NaN	NaN	NaN	NaN	NaN	NaN	NaN	NaN	NaN	NaN
O00186	STXBP3	Homo sapiens	Syntaxin-binding protein 3	STXB3_HUMAN	6.85268e-14	38158.7	33999.7	37788.5	41970.3	40974.9	39775.2	43702.8	39456.5	34408.8	37367.8	32188	32018.4	44699.6	37271.1	40797	38271.4	38791.8	33586.3	32144.5	32859.4	28999.8	36339	36810.9	36271.8	41600.5	42541.6	34872.2	37838.6	34379.4	33716.8	37127.4	36518.7	41415.5	35621.8	35689.3	34075.5
O00189	AP4M1	Homo sapiens	AP-4 complex subunit mu-1	AP4M1_HUMAN	0.199979	NaN	2244.58	NaN	3189.64	NaN	NaN	NaN	NaN	NaN	NaN	NaN	NaN	NaN	NaN	NaN	NaN	2832.57	NaN	NaN	NaN	NaN	NaN	NaN	NaN	NaN	NaN	NaN	NaN	NaN	NaN	NaN	NaN	NaN	NaN	NaN	NaN
O00193	SMAP	Homo sapiens	Small acidic protein	SMAP_HUMAN	9.69295e-21	5974.35	7656.56	7534.08	10049.8	7763.75	9629.18	43209.9	13122.7	10881.7	8529.44	9698.35	9948.9	11322	5800.92	8441.05	11083.5	10269.7	6714.57	11948.1	13382.4	13125.5	16409	16573.2	15961.9	10155.2	8553.03	11496.2	6675.2	7167.29	8455.75	7907.77	7968.34	8940.08	6776.49	7125.29	12098
O00194	RAB27B	Homo sapiens	Ras-related protein Rab-27B	RB27B_HUMAN	4.82886e-21	9344.84	32706.8	10242.4	6462.7	7046.33	8599.89	3901.61	4662.07	4856.28	8366	7895.84	8420.87	7184.83	9023.22	10679	4110.16	5514.36	4923.65	5483.69	5210.02	3748.12	5078.22	5513.41	5477.68	3321.28	4081.49	2214.42	9245.51	10422.2	8420.5	6118.4	8027.8	9102.33	10099.7	4934.07	1066.79
O00203	AP3B1	Homo sapiens	AP-3 complex subunit beta-1	AP3B1_HUMAN	7.08607e-24	120334	100125	107806	122963	125435	135000	173831	150524	149282	98167.7	86004.9	102654	94389.3	103375	101182	115445	120928	105361	101722	93443.2	92949.2	98326.6	101798	100499	132637	123587	121764	99309.4	86825.6	90262.8	94572.8	107226	103132	122937	130272	121533
O00213;O00213-2	APBB1	Homo sapiens	Amyloid-beta A4 precursor protein-binding family B member 1;Isoform 2 of Amyloid-beta A4 precursor protein-binding family B member 1	APBB1_HUMAN	5.48074e-08	5025.06	5771.22	5422.79	4470.71	4470.55	4811.93	NaN	NaN	3435.1	6217.32	4921.2	5530.54	8375.26	7134.9	6934.34	3502.91	6861.63	3688.2	4988.63	4950.68	5013.6	10326.9	5573.32	6044.13	7011.97	6332.55	6348.42	5199.28	5060.94	5317.19	4877.69	5321.18	4344.45	3772.06	5601.51	3597.37
O00214;O00214-2	LGALS8	Homo sapiens	Galectin-8;Isoform 2 of Galectin-8	LEG8_HUMAN	3.81181e-20	9404.09	12359.6	9391.54	11272.7	9881.89	10813.9	13656.5	8237.42	11221.9	9094.38	7838.53	8995.8	8658.21	7458	8804.27	10866.6	9833.75	10368.7	9704.08	8897.18	7488.55	7704.58	7877.87	8455.04	13018.9	13028.2	9980.83	7875.61	7938.82	7479.43	6752.82	7445.48	7942.28	12627.3	10453.9	5130.53
O00217	NDUFS8	Homo sapiens	NADH dehydrogenase [ubiquinone] iron-sulfur protein 8, mitochondrial	NDUS8_HUMAN	1.09748e-10	58196	57228.5	54520.8	81666	68172.4	66285.7	128189	155105	128812	49197.8	50063.5	48008	73654.6	65685.7	71198.8	72640.2	63111.9	70483.6	63320.9	50002.1	64319.1	74211.3	86695.9	72619.2	70206.3	73987.4	63286.8	49159.1	46594.2	43029.3	50895.7	55861.2	62140.1	60701	54036.2	71914.7
O00220	TNFRSF10A	Homo sapiens	Tumor necrosis factor receptor superfamily member 10A	TR10A_HUMAN	0.00898672	98.8095	350.201	NaN	NaN	NaN	NaN	NaN	NaN	NaN	NaN	NaN	NaN	NaN	NaN	NaN	NaN	NaN	NaN	144.153	138.546	324.413	NaN	NaN	NaN	NaN	NaN	NaN	NaN	NaN	NaN	NaN	NaN	NaN	NaN	NaN	NaN
O00221	NFKBIE	Homo sapiens	NF-kappa-B inhibitor epsilon	IKBE_HUMAN	9.89202e-20	5448.55	4490.28	5493.13	3084.67	3005.8	2842.06	2081.35	1741.5	2580.2	4773.33	5586.58	5370.39	2177.82	2348.27	2318.88	2778.98	2324.68	2871.43	7298.98	6883.9	7019.23	3185.12	3167.3	3092.14	3036.74	3121.73	3049.7	5224.82	4782.93	4328.85	2259.64	1624.03	2098.72	1892.01	1718.86	2578.49
O00231	PSMD11	Homo sapiens	26S proteasome non-ATPase regulatory subunit 11	PSD11_HUMAN	1.63543e-27	67006.5	61383.8	66242.4	60832.4	61109.4	56351.4	52885.9	52160.1	46180.2	66710.6	55751.7	58728.9	53571.1	52869.6	48943.7	62687.4	62887.4	60908.1	67976.4	62903.8	67786.4	52438.9	52703.2	55702.1	57794.3	53486.9	54476.3	63716.3	61811.2	61401.8	52779.5	55308.3	54293.8	61050.6	60098.1	64045.3
O00232	PSMD12	Homo sapiens	26S proteasome non-ATPase regulatory subunit 12	PSD12_HUMAN	4.58128e-34	64928.5	53727.7	61257.9	54452.5	51435.7	54011.2	50339.5	48048.7	52404.1	64128.1	58061.6	60230.6	44838.7	46711	47506.2	54996.5	54156.9	49600.5	57317.7	58103.9	62788.1	45483	46178.7	47731.7	47806.3	45781.3	42043.7	56033.1	53964.2	55344.9	45676	43227.7	49032.8	53781.5	54818.4	45995.2
O00233	PSMD9	Homo sapiens	26S proteasome non-ATPase regulatory subunit 9	PSMD9_HUMAN	2.86845e-12	77341.6	67069.1	75941.2	59382	59900.2	52875.7	48967.2	42720.7	46438.9	83985.8	92063.1	77638.9	70061.7	58717.6	57275.4	50255.5	52477.4	53071.4	88469.5	88886	90128.8	70359.8	68397.7	68942.9	64943.8	63740.8	62662.9	83835	87658.6	85384.6	64592.7	57948.2	59438.6	57523	55489.8	69395.8
O00244	ATOX1	Homo sapiens	Copper transport protein ATOX1	ATOX1_HUMAN	6.1175e-18	34518.9	33160	34906.2	31439.1	29503.1	27240.1	14924.3	15053.1	13929.2	33701.8	26787.5	33426.4	30054.2	26432	23505.6	18024.4	23254.9	17949.5	41063.5	37281.4	39154	25680.1	25644.7	26076.3	21029.7	20320.5	22530.9	32061.9	33416.7	30487.2	24844.2	24505	27089.1	26179.1	25732.4	28716.1
O00255;O00255-2;O00255-3	MEN1	Homo sapiens	Menin;Isoform 2 of Menin;Isoform 3 of Menin	MEN1_HUMAN	9.86257e-10	3555.55	2883.46	3186.18	1787.85	3202.13	2674.2	1939.89	1070.83	1084.08	3340.91	3303.79	2758.3	1947.71	3138.78	2599.44	2357.59	1606.25	1498.33	2705.32	2928.39	2678.22	3698.98	3043.25	2676.64	3641.43	3812.46	3185.13	1634.59	2359.38	1927.45	1723.98	3440.38	2073.58	1840.82	1318.41	851.942
O00257	CBX4	Homo sapiens	E3 SUMO-protein ligase CBX4	CBX4_HUMAN	1.52548e-06	6915.8	7294.54	5670.34	4949.47	4973.52	4860.14	3670.08	3575.99	3269.83	6602.31	6622.94	7232.75	5610.51	5955.15	4367.09	4695.25	4626.47	6063.45	5167.29	5129.58	6315.58	5379.35	6584.49	6691.12	4052.54	3889.54	3825.95	4358.04	6037.04	5744.03	5252.01	4618.39	5555.67	4601.01	4736.86	3601.73
O00258;O00258-2	GET1	Homo sapiens	Guided entry of tail-anchored proteins factor 1;Isoform 2 of Guided entry of tail-anchored proteins factor 1	GET1_HUMAN	1.68357e-14	999.348	4222.98	NaN	2128.6	3561.01	4340.92	1154.77	3557.47	2415	NaN	NaN	NaN	NaN	1019.67	1140.51	1672.87	1579.24	1603.76	872.336	1223.39	1283.04	2027.59	2895.27	3667.16	1782.49	4129.62	1035.15	NaN	NaN	NaN	1003.19	3356.95	1165.54	7605.06	2946.97	NaN
O00264	PGRMC1	Homo sapiens	Membrane-associated progesterone receptor component 1	PGRC1_HUMAN	1.27755e-11	124205	424605	160646	237843	187861	247442	263031	226228	146462	123341	154722	118867	155358	168809	200980	222929	211752	195602	391294	300401	243860	283486	312462	378841	324201	376145	179217	175054	170837	145973	165064	155810	244525	399223	163977	104510
O00267;O00267-2	SUPT5H	Homo sapiens	Transcription elongation factor SPT5;Isoform 2 of Transcription elongation factor SPT5	SPT5H_HUMAN	7.38449e-22	12387.7	10716.1	12895.8	9511.43	10461.1	9394.71	10186.9	9077.37	10283.7	12808.4	11906.3	12579.4	12075.3	10353.3	10634.4	8513.66	9677.09	9386.68	13395.1	12296.4	13257.2	12979.9	12215	12356.3	10805.6	10727.1	10535.3	11893	11750	11340.9	10390.6	10092.4	9781.18	8814.1	8673.12	11093.2
O00268	TAF4	Homo sapiens	Transcription initiation factor TFIID subunit 4	TAF4_HUMAN	9.54157e-06	1457.16	1834.87	1819.32	1057.04	936.554	1048.4	NaN	1599.46	1809.01	935.565	1424.1	1458.2	1904.96	1445.69	1144.67	NaN	812.425	1354.88	1811.18	1896.5	1327.46	2532.38	2125.45	1428.66	1001.53	1441.63	2036.39	1394.72	623.183	1914.92	1520.41	1359.02	1473.97	NaN	610.15	901.477
O00273	DFFA	Homo sapiens	DNA fragmentation factor subunit alpha	DFFA_HUMAN	5.92045e-21	34774	31716.8	36227.8	28415.1	27857.6	28102.5	22039.9	18302.2	19849.3	34493.4	36932.7	34332.6	28299	27499.1	23802.6	23607.2	23386.7	25693.6	44566.5	46680.5	44789.2	34458.8	36903.1	39083.6	30036.3	31850.8	29724.4	35288	38471.2	36485.5	27845.9	26652.8	28768.3	25080.9	27427.5	30878.8
O00291	HIP1	Homo sapiens	Huntingtin-interacting protein 1	HIP1_HUMAN	6.52966e-21	27213.8	23696.6	24085.8	42517.5	45227.2	44311.8	55020.1	49172.7	54250.9	23290.9	24369.7	22354.5	43040.3	43416	42772.7	51989.6	52768.8	52675.9	26028.8	25303.8	27068.3	50992	51848.6	48940.7	64616.4	67713.8	72043.6	23601.5	23644.8	24132.9	43989.7	45142.7	41639.9	54445.7	57599.1	50084.2
O00299	CLIC1	Homo sapiens	Chloride intracellular channel protein 1	CLIC1_HUMAN	2.5729e-17	1.22112e+06	1.16986e+06	1.26118e+06	1129465	1.10958e+06	1.09488e+06	928700	783774	789363	1.1902e+06	1.20679e+06	1.14639e+06	1162778	895439	941745	951895	951940	901321	1.38704e+06	1.36242e+06	1.35826e+06	919575	936301	939102	910676	919595	847185	1.22594e+06	1.22393e+06	1.1862e+06	892338	893137	917320	847224	835333	829607
O00303	EIF3F	Homo sapiens	Eukaryotic translation initiation factor 3 subunit F	EIF3F_HUMAN	6.16834e-15	216833	207783	231743	193204	174243	166392	79574.3	105697	101174	244365	229211	216196	219198	183055	187944	187268	177136	149840	256634	223894	252304	185274	213291	205582	201441	205396	179234	267090	255859	248101	183963	180040	206518	178363	177625	236296
O00308;O00308-2	WWP2	Homo sapiens	NEDD4-like E3 ubiquitin-protein ligase WWP2;Isoform 2 of NEDD4-like E3 ubiquitin-protein ligase WWP2	WWP2_HUMAN	2.21118e-10	9925.01	11237.7	10442.3	8539.33	9009.44	9706.02	11267.8	11009.7	8908.99	9680.75	12624.5	10368.7	14711.6	9385.92	9427.07	9161.17	10973.3	8325.85	8129.61	9144.9	7822.62	10512.4	6750.73	6049.1	8279.8	7796.71	6073.58	8193.3	9949.81	8626.18	6249.62	6789.99	9083.45	11940.6	8278.51	6832.32
O00329	PIK3CD	Homo sapiens	Phosphatidylinositol 4,5-bisphosphate 3-kinase catalytic subunit delta isoform	PK3CD_HUMAN	1.31331e-05	NaN	NaN	NaN	NaN	0.974547	1.17064	NaN	0.384848	NaN	2.19723	1.23393	NaN	1.21087	0.67136	NaN	0.285224	1.1569	NaN	NaN	NaN	1.77082	1.01011	NaN	NaN	NaN	NaN	NaN	NaN	NaN	0.955667	NaN	NaN	NaN	NaN	NaN	0.489768
O00330;O00330-3	PDHX	Homo sapiens	Pyruvate dehydrogenase protein X component, mitochondrial;Isoform 3 of Pyruvate dehydrogenase protein X component, mitochondrial	ODPX_HUMAN	9.57511e-17	15322.4	13172.7	13310.8	8900.38	10692.6	8774.51	14903.7	14785.7	16192	15105.2	12343.3	13071.2	10540.2	10030.9	9689.9	9654.45	10248.1	10028.3	12011.9	9030.02	10889.1	12585.2	10820.2	9662.97	7371.21	7039.73	6374.68	12339.6	12911.5	10605.5	9690.09	9329.04	9890.43	8127.82	10778.6	9386.36
O00339;O00339-2;O00339-3;O00339-4	MATN2	Homo sapiens	Matrilin-2;Isoform 2 of Matrilin-2;Isoform 3 of Matrilin-2;Isoform 4 of Matrilin-2	MATN2_HUMAN	0.00102123	NaN	NaN	NaN	1387.92	1264.75	NaN	5181.93	2344.09	2035.99	NaN	NaN	NaN	NaN	NaN	NaN	1231.36	NaN	NaN	NaN	NaN	NaN	NaN	NaN	NaN	5867.94	3689.12	4164.55	NaN	NaN	NaN	NaN	NaN	NaN	2197.63	1896.36	NaN
O00358	FOXE1	Homo sapiens	Forkhead box protein E1	FOXE1_HUMAN	0.00139262	NaN	NaN	NaN	NaN	NaN	NaN	14840.7	8916.52	9701.56	NaN	NaN	NaN	NaN	NaN	NaN	8398.56	9202.64	9586.67	NaN	NaN	NaN	NaN	NaN	NaN	NaN	NaN	NaN	NaN	NaN	NaN	NaN	NaN	NaN	NaN	NaN	NaN
O00391;O00391-2	QSOX1	Homo sapiens	Sulfhydryl oxidase 1;Isoform 2 of Sulfhydryl oxidase 1	QSOX1_HUMAN	4.82323e-08	10963.5	10806.8	10024	10812.2	7729.95	13142	14273.7	9714.88	6925.8	21919.9	5910.32	6825.97	5781.25	7705.61	6429.05	7035.99	9013.93	6438.67	17262	9913.6	6512.24	4604.38	5100.11	NaN	11073.1	4749.07	NaN	9426.65	9080.24	14229.9	7798.58	4583.83	7593.02	NaN	4872.07	5785.99
O00398	P2RY10	Homo sapiens	Putative P2Y purinoceptor 10	P2Y10_HUMAN	0.099425	NaN	NaN	NaN	878.5	389.154	NaN	NaN	NaN	NaN	756.006	NaN	NaN	NaN	NaN	NaN	NaN	865.306	NaN	NaN	NaN	NaN	NaN	NaN	NaN	NaN	NaN	NaN	NaN	NaN	NaN	NaN	NaN	NaN	NaN	NaN	NaN
O00399	DCTN6	Homo sapiens	Dynactin subunit 6	DCTN6_HUMAN	4.15445e-09	6818.55	5466.35	8085.1	8764.12	14806	7032.13	9433.27	7828.87	6685.63	10392	7091.02	6580.21	12186.4	8535.9	6519.43	7547.63	7410.79	6332.16	6857.13	6737.89	6747.15	6288.97	6578.12	3769.98	5754.13	5565.98	5373.09	5328	6935.94	5117.93	5337.2	5942.17	5858.9	3607.23	8041.26	8424.21
O00400	SLC33A1	Homo sapiens	Acetyl-coenzyme A transporter 1	ACATN_HUMAN	1.63148e-22	3390.83	14867.8	3864.09	12492.3	10549.9	12330.4	12958.4	12838.2	10766.6	3097.84	2427.41	1216.59	5778.7	7632.85	7297.8	9274.81	10365.1	8813.4	4802.37	3611.25	1933.23	5230.46	5742.94	7887.79	7164.47	10434.9	3646.66	1649.11	3037.14	1080.72	6597.87	6873.72	8701.97	17199.3	4935.03	1031.01
O00401	WASL	Homo sapiens	Neural Wiskott-Aldrich syndrome protein	WASL_HUMAN	5.19224e-20	34523.6	40259.6	37632.7	35390.5	35138.1	33587.2	46377	38939.9	46203.1	33430.4	35948.1	35475.5	29161.8	32564.5	31353.3	29347.4	29807.5	33341.9	35755.1	34496.3	36328.3	38518.5	37717.2	40010.3	37273.6	40126.4	38382.3	34047.3	35411.7	34894.4	33564.2	29035.5	30589.6	26563.6	27092.8	28845.8
O00410	IPO5	Homo sapiens	Importin-5	IPO5_HUMAN	7.87532e-25	236268	230566	235064	307270	288498	276513	317127	260382	251595	222287	213652	226041	217465	194753	201549	278434	274323	277649	261853	244570	253670	151302	177768	174427	217543	217626	195942	229268	202446	210305	189984	188665	228267	257471	244400	181280
O00411	POLRMT	Homo sapiens	DNA-directed RNA polymerase, mitochondrial	RPOM_HUMAN	0.00649754	2146.8	615.165	1430.2	NaN	1254.69	NaN	NaN	NaN	NaN	2885.49	2606.95	317.126	NaN	NaN	NaN	NaN	1046.09	NaN	1786.31	1663.49	NaN	2960.35	1669.01	NaN	1001.49	1528.74	1510.56	1300.92	NaN	NaN	1077.87	896.948	NaN	2538.24	NaN	NaN
O00418	EEF2K	Homo sapiens	Eukaryotic elongation factor 2 kinase	EF2K_HUMAN	3.84877e-09	6385.88	5252.48	5722.87	6737.68	6872.81	7079.04	5278.57	4443.89	4205.24	6219.52	3766.87	5453.41	6007.46	5573.26	6467.43	4040.5	3859.46	4744.22	2517.34	2732.74	2367.98	2463.23	2932.02	2635.29	2656.58	2728.97	3207.84	6314	6880.27	5633.21	4592.94	5287.83	4952.54	5453.5	5131.01	5363.06
O00422;O00422-2	SAP18	Homo sapiens	Histone deacetylase complex subunit SAP18;Isoform 2 of Histone deacetylase complex subunit SAP18	SAP18_HUMAN	2.73383e-13	36784.1	31744.6	34956.8	30305.3	27200.3	24487.2	27002	19730.5	22763.5	33168.7	32117	32205	24744.6	27298.2	27308.3	24908.2	22862.2	22246	33335.8	26950.9	37013.8	36487.1	39055.4	39421.7	31845.5	31895.2	25825.2	33596.9	33123.1	33535	28375.8	28981.4	29462.9	23828.7	24896.9	30106.4
O00423;O00423-3	EML1	Homo sapiens	Echinoderm microtubule-associated protein-like 1;Isoform 3 of Echinoderm microtubule-associated protein-like 1	EMAL1_HUMAN	6.93804e-20	8218.9	9813.19	8874.87	15741.4	13372.4	13536.8	17265.1	15607.1	12036.7	6736.58	6299.3	6304.91	7654.05	7766.84	7008.34	12142.6	11703.9	11335.3	5342.75	5258.97	5244.21	7308.31	7740.52	8654.19	13166.7	12913.6	10756.4	8440.54	6765.93	7043.38	8331.36	6959.03	8153.1	11300.3	11379.6	10448.5
O00425	IGF2BP3	Homo sapiens	Insulin-like growth factor 2 mRNA-binding protein 3	IF2B3_HUMAN	1.09818e-12	75224.8	73095.1	79065.8	80289.3	75951.5	72560.6	102829	89391.1	103303	75368.9	85141.8	80968	79356.5	73752.9	71376.7	82815.2	78558.1	86826.6	92503.9	95021.8	96638.2	105960	97783.9	100210	91506	89129.4	96984.5	68337.2	73051.1	74981	77185.1	75742.5	69997.6	58632.7	64825.2	80860.5
O00429;O00429-2;O00429-3;O00429-4;O00429-5	DNM1L	Homo sapiens	Dynamin-1-like protein;Isoform 4 of Dynamin-1-like protein;Isoform 2 of Dynamin-1-like protein;Isoform 3 of Dynamin-1-like protein;Isoform 5 of Dynamin-1-like protein	DNM1L_HUMAN	2.72833e-24	129642	120623	129430	135901	127199	125721	123560	110638	113213	123324	112215	123501	121072	104059	105204	131928	132525	114139	130113	124500	124621	104689	104587	107091	113088	111909	105989	135113	119512	126369	107999	108747	119063	119852	122103	117317
O00442	RTCA	Homo sapiens	RNA 3'-terminal phosphate cyclase	RTCA_HUMAN	1.80739e-11	23616.9	21621.3	22698.8	24195.1	21965.4	24794.6	26977	26649.1	19062.1	24024.3	13272.2	20803	20825.3	19311	19934.8	22712.9	22382.2	19154.6	18129.9	16287	16705.7	15984.2	19697.4	17477.4	19094.9	18454.4	17282.1	22572.4	20112.5	19761	20875.9	19714.2	20829.6	18190.2	20899.5	21360.3
O00443	PIK3C2A	Homo sapiens	Phosphatidylinositol 4-phosphate 3-kinase C2 domain-containing subunit alpha	P3C2A_HUMAN	2.493e-22	9414.31	9793.42	10960.7	10864	11813.6	11598.9	13269.8	11570	10486.3	8757.58	7984.54	8918.76	8479.52	8327.05	7863.81	10146.3	9371.48	9672.73	7054.17	7738.52	6667.42	6945.83	6966.39	6915.92	9108.59	9249.86	10005.3	8822.38	8129.79	8800.51	8304.39	8696.76	9751.17	9585.7	9545.72	8886.76
O00458	IFRD1	Homo sapiens	Interferon-related developmental regulator 1	IFRD1_HUMAN	1.13728e-14	5140.34	5413.78	5816.26	8226.92	9402.52	7444.03	14987.9	8084.79	8688.31	4552.21	3654.32	4774.09	11437.8	12023.7	10415.8	9228.51	8058.67	10383.9	2376.97	3156.93	4085.63	10269.8	7570.57	8609.51	5820.81	5529.91	5275.55	4980.6	5530.61	4322.34	11261.5	9510.43	10009	7060.84	7133.07	8673.49
O00459	PIK3R2	Homo sapiens	Phosphatidylinositol 3-kinase regulatory subunit beta	P85B_HUMAN	7.73454e-19	6179.59	5232.1	6676.43	4049.34	4393.93	3810.52	3510.6	2114.76	3459.63	5407.71	5782.77	6114.54	4068.35	4647.21	3926.92	2956.51	3679.29	3426.55	6214.54	6110.01	5517.76	3661.06	3698.45	4042.16	3933.86	3709.09	4036.09	4765.8	4227.45	4689.82	3335.93	2791.41	3896.27	2128.27	2094.67	2728.01
O00461	GOLIM4	Homo sapiens	Golgi integral membrane protein 4	GOLI4_HUMAN	3.94346e-26	10596.7	18819.3	9551.89	11368.1	12289	12568	20755	22808.5	18707.3	10306.5	8784.73	8058.18	11970	13992.1	13504.4	13874.7	15530.1	15428.4	14477.6	12712.5	13099.8	13013.6	11934.2	12079	11908.6	15080.2	13663.8	7349.85	9407.21	8763.91	14149.4	15154.7	15991.9	15917.4	13064.1	6170.17
O00462	MANBA	Homo sapiens	Beta-mannosidase	MANBA_HUMAN	3.77555e-16	5813.73	4913.97	6382.08	8211.22	6926.9	6060.15	4020.31	6653.11	7474.26	5134.63	5074.26	4435.19	5458.3	4350.7	4027.04	5368.09	4904.55	4604.66	6096.22	5766.29	6823.85	5564.21	5282.07	5480.09	8733.38	8524.01	5227.05	5389.78	5352.63	5519.23	4383.04	3957.59	4968.21	5805.11	5341.76	5916.01
O00463;O00463-2;O00463-3	TRAF5	Homo sapiens	TNF receptor-associated factor 5;Isoform 2 of TNF receptor-associated factor 5;Isoform 3 of TNF receptor-associated factor 5	TRAF5_HUMAN	0.08092	NaN	NaN	NaN	NaN	209.509	153.441	NaN	NaN	NaN	NaN	NaN	NaN	NaN	NaN	NaN	NaN	608.806	NaN	NaN	NaN	NaN	NaN	NaN	NaN	NaN	NaN	NaN	NaN	NaN	NaN	NaN	NaN	NaN	414.829	236.205	NaN
O00468;O00468-2;O00468-3;O00468-4;O00468-5;O00468-6;O00468-7	AGRN	Homo sapiens	Agrin;Isoform 2 of Agrin;Isoform 3 of Agrin;Isoform 4 of Agrin;Isoform 5 of Agrin;Isoform 6 of Agrin;Isoform 7 of Agrin	AGRIN_HUMAN	7.48368e-13	1899.76	2715.49	2078	1922.2	2230.62	2068.83	8706.23	6751.06	13220.3	1548.26	729.702	1729.95	NaN	995.656	NaN	2668.69	2038.5	2778.55	NaN	NaN	NaN	NaN	NaN	NaN	1637.73	543.663	476.838	1046	663.156	1279.32	486.474	733.355	813.506	1456.72	1280.21	1073.05
O00469-2	PLOD2	Homo sapiens	Isoform 2 of Procollagen-lysine,2-oxoglutarate 5-dioxygenase 2	PLOD2_HUMAN	1.60416e-22	524514	501082	486388	396082	360911	337206	424109	408514	379749	542622	487010	507131	209123	223414	217069	296436	301586	313197	193333	175436	176677	99505.2	102340	89965	183307	175330	167723	816879	709120	724250	213106	244115	263159	219815	194268	186203
O00470;O00470-2;O14770;O14770-2;O14770-3;O14770-4;O14770-6;O14770-7;O14770-8	MEIS1;MEIS1;MEIS2;MEIS2;MEIS2;MEIS2;MEIS2;MEIS2;MEIS2	Homo sapiens	Homeobox protein Meis1;Isoform 2 of Homeobox protein Meis1;Homeobox protein Meis2;Isoform 2 of Homeobox protein Meis2;Isoform 3 of Homeobox protein Meis2;Isoform 4 of Homeobox protein Meis2;Isoform 6 of Homeobox protein Meis2;Isoform 7 of Homeobox protein Meis2;Isoform 8 of Homeobox protein Meis2	MEIS1_HUMAN;MEIS1_HUMAN;MEIS2_HUMAN;MEIS2_HUMAN;MEIS2_HUMAN;MEIS2_HUMAN;MEIS2_HUMAN;MEIS2_HUMAN;MEIS2_HUMAN	4.69117e-18	6709.21	6628.92	6748.45	4965.64	4272.3	4407.7	NaN	3101.62	3497.06	9778.99	7810.93	7088.36	7481.72	7038.4	7254.08	4363.04	3999.11	4606.08	7813.73	6395.74	6497.56	8252.9	8372.63	2973.18	7834.82	8228.87	8030.27	8042.42	6986.1	8315.87	7202.05	5719.38	6271.28	6137.02	8423.12	6695
O00471	EXOC5	Homo sapiens	Exocyst complex component 5	EXOC5_HUMAN	4.70455e-26	14919.4	13239.2	14166.8	13229.2	13435	13235.8	10948.9	12909.6	10682.2	12710	12649.9	13430	10350.6	9958.14	10197.4	12406.6	13372.3	12718.4	12267.5	12549.4	13111.1	9203.68	9895	9922.77	12286.4	11528.5	10642.2	13459.3	11810.3	12911.4	9046.31	9875.82	10157.2	13709.4	12676.2	9179.81
O00478;O00478-2	BTN3A3	Homo sapiens	Butyrophilin subfamily 3 member A3;Isoform 2 of Butyrophilin subfamily 3 member A3	BT3A3_HUMAN	1.29283e-23	4410.29	6172.31	4121.78	5466.23	5545.89	5647.95	5597.08	6308.49	5808.95	4587.13	4165.74	3868	4776.17	4647.6	4328.5	4803.74	5648.28	4502.59	4883.29	4461.94	4182.26	4225.1	5457.15	5908.16	4877.69	5408.26	4109.27	5258.46	4875.8	4927.29	3878.75	3636.48	4600.91	5529.49	4435.23	2497.77
O00479	HMGN4	Homo sapiens	High mobility group nucleosome-binding domain-containing protein 4	HMGN4_HUMAN	7.55675e-08	5480.69	14237.4	6338.48	11860.4	11266.7	14285.6	21519.2	10121.3	18072.5	4502.83	5589.51	6227.47	7757.54	14822.4	10838.4	13341.1	12132	15480.5	8620.62	7738.75	5759.92	21064	18801.5	27941.4	17293.7	24271.1	10702.4	1843.42	2985.08	5334.42	10673	9383.06	10261.2	11800.7	5969.98	9739.26
O00481;O00481-4	BTN3A1	Homo sapiens	Butyrophilin subfamily 3 member A1;Isoform 4 of Butyrophilin subfamily 3 member A1	BT3A1_HUMAN	0.00147891	NaN	NaN	NaN	1	NaN	NaN	NaN	NaN	NaN	0.307638	NaN	NaN	0.0115138	NaN	NaN	NaN	NaN	NaN	NaN	NaN	5.43441	3.04259	NaN	NaN	NaN	NaN	NaN	NaN	NaN	NaN	NaN	NaN	2.36884	NaN	NaN	NaN
O00483	NDUFA4	Homo sapiens	Cytochrome c oxidase subunit NDUFA4	NDUA4_HUMAN	7.30013e-05	179120	110207	151739	161528	249028	302451	144766	228187	159439	114142	70958.6	125650	84025.3	140362	117163	150856	164623	152534	108438	172949	171063	241143	214284	205733	113101	149300	157741	31687.8	31811.8	52121.7	109469	137068	122667	166937	152658	62484.8
O00487	PSMD14	Homo sapiens	26S proteasome non-ATPase regulatory subunit 14	PSDE_HUMAN	1.39672e-15	146766	145947	142025	140887	102913	99360.9	115221	66851.6	96582.5	138281	153762	145957	151570	91421	117551	110892	89079.9	75969.8	157688	147214	149610	84705.9	97837.4	91391.5	122710	112622	77864	155877	154889	129462	95011.1	92064.6	122194	89557	104200	144983
O00488	ZNF593	Homo sapiens	Zinc finger protein 593	ZN593_HUMAN	0.000393644	8580	7341.87	7397.13	3776.31	4536.7	4976.74	NaN	3274.11	4206.77	6267.27	7051.91	7028.93	5666.48	4563.81	4296.37	4206.47	4524.63	5272.59	8227.52	7175.74	7252.15	4751.03	5237.53	5469.32	3131.53	4121.79	4476.94	5738.68	7509.57	7444.11	4762.92	5120.99	5326.68	3717.94	3315.1	4029
O00499;O00499-2;O00499-6	BIN1	Homo sapiens	Myc box-dependent-interacting protein 1;Isoform IIB of Myc box-dependent-interacting protein 1;Isoform II2 of Myc box-dependent-interacting protein 1	BIN1_HUMAN	4.59504e-25	28189.9	23430.5	23925.9	25769.5	23199.7	23719.8	22578.4	21122	22804.6	23223.2	20832.1	21725.6	23559.9	20187.8	20026.5	24421	25273.8	24774.8	19550.7	18607.1	19991	12737.4	16516.3	15983.3	20937.5	21012.6	21101.3	26229.3	25067.8	25335.7	20641.8	19796.9	20712.2	26776.5	28374.6	36779.1
O00505	KPNA3	Homo sapiens	Importin subunit alpha-4	IMA4_HUMAN	1.64859e-14	46582	39211	40228.4	40615.3	44730.7	43264.2	26934.6	29065.8	27917	46045.1	38374	41498.6	38432.1	37639.1	42348.3	38745.4	39399	36713.8	42738.8	40538.1	40235.9	30771.2	35862.9	34586.8	38021.3	38137.4	31062.3	47292.1	44123.2	45347.4	40523	38811.4	45729.8	43265.8	42767.5	39511.9
O00506	STK25	Homo sapiens	Serine/threonine-protein kinase 25	STK25_HUMAN	2.14806e-14	2695.27	2519.68	2746.22	3443.08	4735.92	4531.52	3155.25	4086.44	2748.91	2041.88	3172.39	2579.2	2640.34	2120.84	1906.92	2107.61	2134.19	3057.16	3369.01	3090.85	2817.36	4026.1	3616.96	3598.14	4662.24	4959.43	3528.21	1970.54	1866.94	2452.97	2982.42	2861.78	2715.31	3033.34	3441.97	2958.4
O00522	KRIT1	Homo sapiens	Krev interaction trapped protein 1	KRIT1_HUMAN	5.61822e-30	2721.28	2237.35	2665.78	2689.1	1860.25	1703.11	1871.29	4500.29	2356.07	1719.6	2790.9	2315.03	2020.03	2100.56	1723.35	2040.45	1690.04	2313.03	1758.06	2320.51	1544.8	1023.26	1473.29	1387.07	1772.38	1657.45	2086.62	1489.2	1146.63	2040.61	2131.68	1414.86	1352.61	1019.86	2961.61	969.039
O00534;O00534-2;O00534-3;O00534-4	VWA5A	Homo sapiens	von Willebrand factor A domain-containing protein 5A;Isoform 2 of von Willebrand factor A domain-containing protein 5A;Isoform 3 of von Willebrand factor A domain-containing protein 5A;Isoform 4 of von Willebrand factor A domain-containing protein 5A	VMA5A_HUMAN	6.99899e-06	1406.33	1841.03	2748.36	1228.44	NaN	NaN	NaN	NaN	NaN	2346.15	4965.67	1394.37	2662.62	1330.78	1329.67	558.067	NaN	280.537	1186.23	289.468	NaN	1588.31	NaN	NaN	NaN	NaN	NaN	NaN	1056.3	NaN	255.515	NaN	NaN	NaN	NaN	NaN
O00541	PES1	Homo sapiens	Pescadillo homolog	PESC_HUMAN	1.20561e-23	27843.5	27002.2	28992.9	18395.9	17871.6	16705.3	13587.3	14560.9	14532.2	31400.1	31215.3	30161.7	25478.4	27311.2	26006.7	14772	16237.9	16469.8	31742.5	30373.1	32887.7	29330.2	29908.6	27915.8	19130.9	16788.2	17425.4	30265.4	27558.5	27726.5	24070	24318.4	24159.8	17436.6	17491.2	16916.7
O00559;O00559-2	EBAG9	Homo sapiens	Receptor-binding cancer antigen expressed on SiSo cells;Isoform 2 of Receptor-binding cancer antigen expressed on SiSo cells	RCAS1_HUMAN	7.82971e-12	4775.5	10939.7	5272.78	5067.97	3886.35	5607.26	1545.67	2624.23	777.898	4890.21	4301.21	3995.69	5307.75	3039.89	4278.56	1797.18	1824.18	1146.1	7491.42	5661.12	5080.54	4137.82	5798.82	5575.02	4510.72	7951.18	3992.28	4504.98	5554.43	4198.03	3236.76	4003.23	6044.16	10585.1	6568.02	1407.45
O00560	SDCBP	Homo sapiens	Syntenin-1	SDCB1_HUMAN	3.51382e-09	45553	59136.8	59215	19642.6	9498.14	14096.9	1863.96	NaN	NaN	61486.1	49582.6	59342.5	19081.8	17654.6	16170.7	16456.2	13258.6	11710.9	86439.9	88207.7	89522	21866.6	26228.4	26119.1	28629	31556.7	11353.1	44867.7	55773.7	46268.8	17705.2	15841.4	21014.5	9972.43	9726.68	19821
O00560-2	SDCBP	Homo sapiens	Isoform 2 of Syntenin-1	SDCB1_HUMAN	3.1345e-21	179535	178072	176082	60035.2	54368.5	60707.7	44549.7	92481.1	61640.8	176589	167744	175456	62747.4	56364.2	52238.7	64481.8	61734	54840.2	290646	281590	295404	87182.1	98011.8	97837.9	91063.1	92604.2	86207.2	152159	141468	150483	51931.1	54210.6	57101.6	51495	57037.9	77118.9
O00562;O00562-2	PITPNM1	Homo sapiens	Membrane-associated phosphatidylinositol transfer protein 1;Isoform 2 of Membrane-associated phosphatidylinositol transfer protein 1	PITM1_HUMAN	4.64551e-17	2389.2	2939.75	3505.77	3932.5	4436.93	4308.86	NaN	2999.92	NaN	2429.1	3570.8	3191.22	4533.74	4207.53	3599.67	5220.52	4111.72	2652.72	3148.21	1939.03	3361.39	3728.4	4076.17	3818.53	3847.77	3449.35	4059.79	2011.33	2272.81	2831.2	2360	3443.31	3650.95	2557.87	2302.64	2540.43
O00566	MPHOSPH10	Homo sapiens	U3 small nucleolar ribonucleoprotein protein MPP10	MPP10_HUMAN	3.49502e-09	5257.74	5206.28	5487	2783.97	2980.39	2892.9	NaN	1616.62	760.033	5122.83	4854.41	5015.03	4242.23	3823.11	3389.92	1468.3	1942.29	1586.15	5696.52	4885.2	6022.22	4028.32	3969.9	5643.66	2787.91	3052.16	2997.71	4484.45	3520.25	4231.85	3328.25	3529.43	3988.21	2936.03	2314.66	2254.56
O00567	NOP56	Homo sapiens	Nucleolar protein 56	NOP56_HUMAN	9.00477e-28	98110.2	120357	85763.1	83749.3	95204.7	112872	77179.1	84557.2	79580.5	98681.6	76158.6	83147.7	83511.7	104523	103134	79654.9	76850.1	80485.7	117971	116264	103261	164726	171892	182775	112974	122365	116819	69131	78280.8	77018.1	95104.8	93834.5	110494	107962	88387.8	60649.4
O00571	DDX3X	Homo sapiens	ATP-dependent RNA helicase DDX3X	DDX3X_HUMAN	6.66505e-23	198348	176954	176253	192357	195073	190582	164932	143647	144735	175695	146272	168038	170093	172364	163128	182194	180874	171055	177965	166440	160888	144970	157076	156638	183051	176254	176195	168787	167457	172385	171923	164709	182734	173426	177486	183429
O00584	RNASET2	Homo sapiens	Ribonuclease T2	RNT2_HUMAN	2.61314e-21	6792.66	5968.83	5966.11	4939.73	4127.96	5095.34	10186.3	10352.4	7961.12	6424.52	7969.93	6696.13	5634	3667.29	4191.51	4277.11	3658.99	3725.24	5258.07	5748.28	6211.64	4186.25	3963.06	4695.05	2419.27	1662.33	2671.25	5740.28	6080.53	6040.45	3350.15	3183.74	3335.24	3369.68	2728.41	3746.54
O00622	CCN1	Homo sapiens	CCN family member 1	CCN1_HUMAN	3.20266e-28	10433.8	16002.5	10639.9	11524.3	11246.5	8812.02	51553.9	50547.8	45503.9	9375.81	11752.9	8284.4	13260.9	14640.3	15692.5	18365.7	17651.8	18379.8	6419.59	6729.34	5861.05	10000.9	8271.77	7973.14	7969.64	8737.74	6129.61	15506	17121.8	14960.7	16685.4	14593.5	14461.7	15394	11682.2	12654.3
O00623	PEX12	Homo sapiens	Peroxisome assembly protein 12	PEX12_HUMAN	4.00102e-05	2103.88	3112.05	1771.65	1588.08	1927.63	2148.83	NaN	2808.65	2883.11	892.887	775.984	2391.29	1315.01	1301.83	1715.26	1408.2	965.149	1182.17	2124.14	2021.68	2120.54	1805.7	2058.56	2127.74	1146.64	1774.12	1046.57	1065.79	1176.2	957.225	1282.42	979.273	1153.43	2488.48	2790.53	1380.68
O00625	PIR	Homo sapiens	Pirin	PIR_HUMAN	1.83025e-15	45379.6	41546.8	47564.2	36853.5	37399	35865.4	67581.2	42163.4	47005.8	32077.4	34017.2	33477.7	17686.2	18541.1	17916.2	45850.7	42691.2	46401.8	43381.3	44468.7	46928.1	35149.6	30113.7	29863.6	46349.2	44889.4	47990.2	19594.5	20332	17786.8	15741.9	13457.9	12757.7	28657.9	30919.5	36364.9
O00628;O00628-2	PEX7	Homo sapiens	Peroxisomal targeting signal 2 receptor;Isoform 2 of Peroxisomal targeting signal 2 receptor	PEX7_HUMAN	5.26634e-05	1050.98	NaN	1146.78	1282.35	NaN	NaN	NaN	NaN	NaN	263.525	NaN	NaN	NaN	NaN	NaN	NaN	NaN	NaN	2140.27	NaN	1088	NaN	NaN	1074.6	706.168	NaN	NaN	NaN	NaN	NaN	NaN	NaN	NaN	739.807	NaN	NaN
O00629	KPNA4	Homo sapiens	Importin subunit alpha-3	IMA3_HUMAN	1.37677e-15	24358	20413.5	20752.6	20091.8	20848.9	18425.7	16985.8	10279.1	10744.2	24153.6	17814.9	24299.3	18076.5	17803.7	18949.6	16838.5	16366.6	15067.4	29659.1	23159.4	24869	13609.3	18141.5	17743.3	19241	16965.1	14975.9	25503.7	23099.7	23397.1	19291.8	17634.5	20011.4	17496.6	16784.8	19660.3
O00635	TRIM38	Homo sapiens	E3 ubiquitin-protein ligase TRIM38	TRI38_HUMAN	3.86544e-30	7702.2	7192.45	7796.15	6339.98	6281.39	7218.68	6677.84	6864.34	7101.26	7801.81	7861.57	7395.67	7126.79	5815.83	5510.89	6937.07	6105.62	5514.8	6750.27	6628.75	7042.62	5900.04	5337.29	5447.64	6674.76	6133.16	5657.26	7349.13	7502.47	6584.33	6016.61	5425.88	5833.17	5151.89	5318.01	5536.25
O00712;O00712-5	NFIB	Homo sapiens	Nuclear factor 1 B-type;Isoform 5 of Nuclear factor 1 B-type	NFIB_HUMAN	0.000616125	4061.05	5236.06	6036.01	8024.6	7382.1	6509.66	11189	22710.8	17789.6	2485.61	3292.69	1940.32	5708.93	5325.68	3728.12	6390.77	4795.54	8496.59	NaN	NaN	NaN	7143.28	1011.27	NaN	NaN	NaN	NaN	2023.46	4515.78	2648.61	2776.21	2698.11	1648.1	3627.49	2775.42	2937.26
O00743;O00743-2;O00743-3	PPP6C	Homo sapiens	Serine/threonine-protein phosphatase 6 catalytic subunit;Isoform 2 of Serine/threonine-protein phosphatase 6 catalytic subunit;Isoform 3 of Serine/threonine-protein phosphatase 6 catalytic subunit	PPP6_HUMAN	3.6469e-21	52448.3	53709.2	57093.4	52216.8	37530.2	36846.9	23198.2	28599.4	22071.4	54942.4	57268.3	54027.5	52286.5	39818.9	40652.2	41430.6	35298.8	30543.3	55934.4	57868.3	57504.1	44271.5	42300.4	44423.8	51163	49351.4	34188.8	57616.5	59666.4	53140.8	40264	38175.1	44750.6	33532.3	33882.5	38306.2
O00746	NME4	Homo sapiens	Nucleoside diphosphate kinase, mitochondrial	NDKM_HUMAN	9.31187e-20	4401.21	3876.18	4713.49	6431.21	6223.36	5853.58	11351.5	11574.4	10370.7	3471.68	3122.7	3126.9	3257.5	3224.32	3452.97	5719.18	6616.21	5839.02	3162.04	2968.3	3707.84	3576.34	3627.41	3819.57	4218.37	3994.07	4640.97	2691.83	1718.73	1726.07	3152.12	2756.78	3264.18	3371.13	4191.28	4381.26
O00748;O00748-4	CES2	Homo sapiens	Cocaine esterase;Isoform 3 of Cocaine esterase	EST2_HUMAN	1.37583e-19	6407.96	6691.12	7086.12	6405.41	5619.02	5350.66	13187.7	4796.87	3191.58	7065.95	6693.48	7906.57	4551.67	4592.72	4104.8	3435.92	3836.14	3714.79	3848.81	4765.54	4720.9	2891.73	4131.42	4082.11	3636.08	3281.84	2403.09	6674.5	5953.45	6653.55	3567.62	3657.61	5436.01	2163.54	2313.89	3571.41
O00754;O00754-2	MAN2B1	Homo sapiens	Lysosomal alpha-mannosidase;Isoform 2 of Lysosomal alpha-mannosidase	MA2B1_HUMAN	2.28612e-14	14208.4	13161.3	11947.2	16182.1	15080.8	14252.2	18758.7	17498.5	17546.7	12778.6	11682.9	11581.2	11923.1	11582.5	11576.8	15310.2	16659.8	11511.4	13925.3	11347.2	12855	9159.7	11356.3	10630.8	16716.4	16121.4	10471.8	15379.5	12164.9	13955.1	9713.13	9381.58	11464.8	11310.4	11874.2	14559.8
O00762;O00762-2;O00762-4	UBE2C	Homo sapiens	Ubiquitin-conjugating enzyme E2 C;Isoform 2 of Ubiquitin-conjugating enzyme E2 C;Isoform 4 of Ubiquitin-conjugating enzyme E2 C	UBE2C_HUMAN	0.0932682	NaN	5352.38	NaN	5080.4	5103.72	4474.39	NaN	NaN	NaN	NaN	NaN	NaN	5772.07	5919.08	NaN	NaN	NaN	NaN	NaN	5028.87	NaN	NaN	4932.81	3958.6	NaN	3394.42	NaN	NaN	NaN	NaN	7488.83	4873.44	7525.01	NaN	NaN	NaN
O00764	PDXK	Homo sapiens	Pyridoxal kinase	PDXK_HUMAN	4.96872e-17	93713	91033.8	93417.4	71097.9	66664	72816	59793.5	65930.3	55272.8	106362	95517.1	105161	74007	68354.8	65127.9	71452.6	77765	71603.6	96489.6	92765.7	88828.3	64151.1	71011.5	74777.9	77205.4	79772.1	75404	123359	115105	112159	76018.1	68226.7	74933.2	77836.1	83001.1	77405.4
O00767	SCD	Homo sapiens	Stearoyl-CoA desaturase	SCD_HUMAN	3.8151e-06	70097.7	199900	63284.3	22225.5	28774.1	21577.3	192435	139534	133440	60517	31475.4	40310.6	9045.49	33226.4	38700.3	90340.2	106544	106763	95635.2	68352.4	38977.1	20711.2	19950.3	24641.8	18507.7	23995.9	17556.6	30606.6	57515.8	28302.9	18470.5	13754.9	9268.1	183905	76204.7	26528.6
O14495	PLPP3	Homo sapiens	Phospholipid phosphatase 3	PLPP3_HUMAN	8.70032e-17	3785.93	7214.82	2760.38	9475.59	10117.2	13136.8	31103.2	22818.2	21049.4	2181.44	1996.35	1579.88	8800.54	9266.58	8403.25	11035.5	11277.3	9408.03	2533.32	1733.32	2552.03	6951.18	7829.88	7223.66	13444.3	14740.2	10340.4	2162.24	1866.69	2321.6	8919.11	8690	9549.9	17645.1	11217.3	2772.96
O14497	ARID1A	Homo sapiens	AT-rich interactive domain-containing protein 1A	ARI1A_HUMAN	7.39793e-10	6309.47	4901.65	5760.27	5470.43	5680.67	5303.09	5204.77	6372.21	4805.62	4693.48	6494.42	5535.85	5027.02	5311.28	6083.6	4005.37	4570.45	4178.92	5214.27	5666.76	5503.62	5636.87	5835.45	5930.66	4850.33	5374.47	5500.11	5421.93	5045.59	4990.64	5816.92	5700.49	5012.15	3835.62	3183.79	4664.01
O14514	ADGRB1	Homo sapiens	Adhesion G protein-coupled receptor B1	AGRB1_HUMAN	0.0020448	NaN	NaN	22781.6	NaN	NaN	NaN	NaN	2811.77	NaN	NaN	NaN	NaN	NaN	11255.6	12876.2	1020.97	NaN	4407.06	NaN	NaN	NaN	8509.78	NaN	NaN	NaN	NaN	NaN	NaN	NaN	NaN	NaN	7442.86	NaN	NaN	NaN	NaN
O14519;O14519-2	CDK2AP1	Homo sapiens	Cyclin-dependent kinase 2-associated protein 1;Isoform 2 of Cyclin-dependent kinase 2-associated protein 1	CDKA1_HUMAN	0.000364518	2630.16	2709.64	3296.54	2816.39	2103.33	2269.12	NaN	948.845	409.021	2344.39	3629.58	3534.35	4455.27	3212.88	3281.2	1685.19	1914.87	1362.98	1988.3	3022.69	2685.97	2993.55	2735.53	3104.83	2628.48	2340.23	2179.13	3006.59	3160.8	3338.25	3156.48	2501.04	2657.97	1536.6	1591.13	356.628
O14521;O14521-2	SDHD	Homo sapiens	Succinate dehydrogenase [ubiquinone] cytochrome b small subunit, mitochondrial;Isoform 2 of Succinate dehydrogenase [ubiquinone] cytochrome b small subunit, mitochondrial	DHSD_HUMAN	4.84344e-07	920.199	6171.18	1705.81	5939.2	5075.03	3965.71	NaN	3837.64	2485.95	743.605	NaN	NaN	2180.38	3205.7	2911.29	4139.34	2783.93	3534.78	1672.27	1420.54	1074.53	2419.89	2853.22	2823.51	2538.18	3697.11	1686.38	NaN	906.265	NaN	2420.1	2316.96	2598.25	8532.37	3049.77	NaN
O14524;O14524-2	NEMP1	Homo sapiens	Nuclear envelope integral membrane protein 1;Isoform 2 of Nuclear envelope integral membrane protein 1	NEMP1_HUMAN	4.67873e-17	1423.35	16418.4	1917.63	4189.74	6225.64	5660.06	3443.83	7758.48	3421.42	1327.49	1474.06	1042.1	2876.14	4693.47	5769.73	2511.1	1873.43	2785.22	9769.61	6481.64	4552.52	8799.88	10880.5	13550.6	5760.11	11046.5	4309.1	903.491	3611.52	2576.2	4244.69	4493.64	5322.53	11759.8	3753.45	NaN
O14526;O14526-2	FCHO1	Homo sapiens	F-BAR domain only protein 1;Isoform 2 of F-BAR domain only protein 1	FCHO1_HUMAN	0.212866	2679.37	NaN	NaN	4583.02	5342.37	NaN	NaN	NaN	NaN	2567.13	1819.08	NaN	3724.02	NaN	NaN	2675.8	NaN	NaN	NaN	3429.19	NaN	NaN	2714.31	5370.48	4493.94	7614.36	1771.53	631.581	NaN	3556.09	NaN	4021.21	NaN	7622.12	NaN	2051.84
O14530	TXNDC9	Homo sapiens	Thioredoxin domain-containing protein 9	TXND9_HUMAN	1.49216e-13	21305.1	24173.2	24705.1	23808.8	18117.3	20977	33773.9	22338.8	24114.9	20659.7	30785.7	22766.5	27247.9	21634.4	23432.1	25822.4	21771.2	22584.3	28684.2	25347.6	22730.9	22917.5	17223.7	18957.2	21806.2	21083.7	21559.3	20627.8	24528.2	20385.7	24741.7	25238.5	23094.4	18720.3	13390.7	24893
O14531	DPYSL4	Homo sapiens	Dihydropyrimidinase-related protein 4	DPYL4_HUMAN	3.12019e-10	2202.9	2227.05	2683.04	1478.27	3163.25	1057.21	NaN	NaN	NaN	3082.01	3086.83	2868.81	1980.01	1202.35	1742.41	NaN	1166.98	NaN	1720.23	1401.22	2066.67	2011.22	1954.37	1526.3	672.459	NaN	2191.71	2580.65	2411.95	2746.74	1874.91	2422.11	1659.96	2338.46	4093.78	1277.8
O14545	TRAFD1	Homo sapiens	TRAF-type zinc finger domain-containing protein 1	TRAD1_HUMAN	1.89328e-27	7898.63	7582.02	7535.35	8315.23	7861.36	7401.2	7665.4	7198.48	6810.12	7146.71	7623.82	7273.79	6893.14	5500.59	4999.17	6642.31	7142.87	6644.5	6278.91	6070.88	6689.66	5327.39	5892.52	5464	7300.41	6135.26	7459.44	7949.71	7230.54	7700.62	6303.33	5948.21	5551.74	6633.28	6854.46	8753.77
O14548	COX7A2L	Homo sapiens	Cytochrome c oxidase subunit 7A-related protein, mitochondrial	COX7R_HUMAN	1.41712e-05	6420.57	8300.94	7124.74	13441.8	11944.6	12242.4	8249.41	23216.2	15294.4	9936.85	11751	6147.38	12739	14478.2	15192.4	15266.2	15929.1	15333	9621.99	11033.1	8274.03	16432.7	15665	14381.7	17234.3	15465.4	12976.7	4143.96	4378.65	4059.08	11765.4	13322.6	10788.1	13438.9	13661.8	16824.8
O14556	GAPDHS	Homo sapiens	Glyceraldehyde-3-phosphate dehydrogenase, testis-specific	G3PT_HUMAN	0.00138001	15854.4	17079.6	12081.9	15054.8	7684.49	8191.27	NaN	NaN	NaN	19949	22555.3	28644	15295.8	7851.36	9146.99	4542.93	7611.98	2069.21	31315.5	27868.9	31086.3	8556.71	1426.71	6606.44	5837.17	4994.5	NaN	15631.9	10111.5	8843.8	7728.34	3385.29	1671.75	4663.66	4146.97	8569.68
O14558	HSPB6	Homo sapiens	Heat shock protein beta-6	HSPB6_HUMAN	3.31413e-18	49746.9	47059.4	53955.7	130563	127077	130581	148201	121184	122746	44390.7	47254.6	48217.8	170933	147538	153179	180746	171655	197353	52088.3	47417.4	44193.8	154879	141577	143232	187868	162548	149189	59368.6	65314.1	64263.4	203233	188449	185498	191645	204831	346660
O14561	NDUFAB1	Homo sapiens	Acyl carrier protein, mitochondrial	ACPM_HUMAN	4.38258e-11	53214.3	43159.8	50563.1	49716.9	44459.2	54763	33608.9	83151.5	61391.1	42896.5	43923.2	51813.6	47662.6	48173.9	58384.9	51886.5	58056.2	48300.6	61825.4	58924.6	60940.9	70213.1	68049.4	80664	54952.9	54362.5	51963.6	30845.3	37302.7	43452.5	45894.4	52058.5	48155.9	46307	47806.1	62370.9
O14562	UBFD1	Homo sapiens	Ubiquitin domain-containing protein UBFD1	UBFD1_HUMAN	2.38146e-11	18124.1	17796.3	18047.6	19773.9	20042.2	15443	13131.4	11870.9	14281.5	19744.5	16855.1	16932.2	17517.4	13790.1	13848.2	17160.6	17605.2	15497.9	13946	13770.2	14467.7	11027.8	13814.4	11828.7	15600.7	15089.7	14852	19729.4	20222	21037.9	17293.9	16747.5	16314.1	17622.1	15104	24968.9
O14576;O14576-2;O14576-3;O14576-4;O14576-5	DYNC1I1	Homo sapiens	Cytoplasmic dynein 1 intermediate chain 1;Isoform 2 of Cytoplasmic dynein 1 intermediate chain 1;Isoform 3 of Cytoplasmic dynein 1 intermediate chain 1;Isoform 4 of Cytoplasmic dynein 1 intermediate chain 1;Isoform 5 of Cytoplasmic dynein 1 intermediate chain 1	DC1I1_HUMAN	0.197787	NaN	NaN	NaN	9803.53	10699.9	7969.27	19606.9	16220.6	16011.2	NaN	NaN	NaN	NaN	NaN	NaN	13715.9	16125.4	15987.6	NaN	13629	NaN	NaN	NaN	7556.27	6131.21	7040.72	8862.28	NaN	NaN	NaN	NaN	8084.59	8532.12	NaN	NaN	NaN
O14578;O14578-4	CIT	Homo sapiens	Citron Rho-interacting kinase;Isoform 4 of Citron Rho-interacting kinase	CTRO_HUMAN	3.01656e-07	1521.17	1318.91	1314.64	1863.22	1036.44	1220.19	NaN	NaN	NaN	1173.67	1926.5	1665.39	1976	1530.96	2108.24	NaN	938.606	666.26	2559.81	2677.4	3053.26	1533.35	1418.39	902.045	553.258	869.594	724.461	1398.59	1546.78	1486.34	843.976	1297.25	1708.51	471.659	532.987	NaN
O14579	COPE	Homo sapiens	Coatomer subunit epsilon	COPE_HUMAN	2.05516e-18	123189	105534	106986	109959	101967	91519	99619.8	75585.8	84240.8	121893	108428	99721.1	88590.4	89217	88104.6	93664.4	90707.7	69048.3	100827	92245.4	101547	79633.6	89463.9	86951.1	119537	121506	113418	137171	124268	123468	86021.8	95093	104720	110683	104169	139661
O14613	CDC42EP2	Homo sapiens	Cdc42 effector protein 2	BORG1_HUMAN	1.65718e-12	5758.39	3493.97	2622.47	19885	12325.6	14627	7328.68	2888.17	9052.12	3488.81	2267.81	1506.6	5762.24	3744.07	3915.66	7757.63	5875.16	5354.24	4230.46	1736.94	3600.88	5362.76	6918.64	5054.92	8437.87	9372.19	1679.28	4658.73	1924.38	3286.38	4714.55	5649.95	6677.56	3560.3	3189.89	6164.47
O14617;O14617-5	AP3D1	Homo sapiens	AP-3 complex subunit delta-1;Isoform 5 of AP-3 complex subunit delta-1	AP3D1_HUMAN	1.54635e-22	75196.4	75885.4	75670	86807.5	88814.6	92122.6	79809.9	76216.4	67339.6	77038.2	69400.5	72914.7	71125.3	71417.7	63501.1	83335	75108.5	75199.1	66252.1	67897.5	67242.2	61895.6	70838.9	70173.8	86094.1	91888.4	78839.8	69419.1	66077.6	67289.5	69837.3	70051.1	73041.8	95930.6	81938.9	60270
O14618	CCS	Homo sapiens	Copper chaperone for superoxide dismutase	CCS_HUMAN	2.82554e-14	55583.8	48617.3	51207.8	43180.6	42114.2	36981.9	27301.6	25512	20948.5	53281.4	65827	54350.7	46935.9	41761.9	42043	32061.8	33811.1	32578.8	58568.7	57320.9	64662.4	61008.7	58942.1	57115	55595.9	56549.5	58749.4	52464.7	59071.6	55959.7	42396.6	40137.6	39422.9	39807.3	41565.7	48235.6
O14639-3;O14639-4;O14639-5	ABLIM1	Homo sapiens	Isoform 3 of Actin-binding LIM protein 1;Isoform 4 of Actin-binding LIM protein 1;Isoform 5 of Actin-binding LIM protein 1	ABLM1_HUMAN	0.0304042	152.793	452.925	343.93	282.046	296.339	NaN	NaN	NaN	NaN	360.893	NaN	612.183	NaN	NaN	483.006	NaN	NaN	NaN	NaN	402.828	296.456	262.292	380.16	277.088	653.593	NaN	NaN	368.503	314.077	NaN	278.274	416.341	621.554	597.365	NaN	NaN
O14640-2	DVL1	Homo sapiens	Isoform 2 of Segment polarity protein dishevelled homolog DVL-1	DVL1_HUMAN	4.70797e-17	1965.43	2110.63	2720.47	2362.37	2551.33	2062.16	1301.52	2013.71	1291.56	2307.58	1925.19	2251.71	3051.47	2774.63	2961.72	2745.14	2039.22	1553.17	1500.62	1359.02	1226.19	2102.38	1864.38	2553.46	2604.2	2415.74	2453.9	2534.73	2828.98	2261.09	2931.35	3248.24	3240.08	2427.96	2210.61	4116.16
O14641	DVL2	Homo sapiens	Segment polarity protein dishevelled homolog DVL-2	DVL2_HUMAN	8.69402e-16	20470.2	20006.5	20338.4	14110.4	12436.3	11617	12097.6	6424.56	7197.7	18834.5	20258.9	19939.4	14405.1	12724.3	13688.2	13377.9	15220	12502.3	21701.9	20223.8	16700.6	15902.8	15965.5	16370	17286.6	16737.1	13645.4	22095.6	20124.2	21410.9	14059.6	14025.2	15258	14734.6	17706.5	22723.4
O14646;O14646-2	CHD1	Homo sapiens	Chromodomain-helicase-DNA-binding protein 1;Isoform 2 of Chromodomain-helicase-DNA-binding protein 1	CHD1_HUMAN	1.35397e-11	1772.19	2029.5	1890.53	1749.62	1849.03	1614.98	NaN	NaN	1219.41	1641.26	861.657	2017.74	1791.7	1505.58	1443.94	648.135	1368.86	424.365	3514.99	2557.89	2468.64	2095.2	2134.51	2535.46	1941.24	941.079	1712.96	1210.78	1540	1702.49	1502.29	1059.9	1138.46	922.279	421.669	460.076
O14647	CHD2	Homo sapiens	Chromodomain-helicase-DNA-binding protein 2	CHD2_HUMAN	3.19692e-11	10798.5	11750.9	9456.44	6858.46	6991.72	8098.44	6445.13	8053.53	6286.34	9787.9	10479.3	9718.74	5949.29	6748.96	6545.41	6445.05	5382.14	5452.66	9632.36	9952.89	9916.87	10097.5	9712.42	9216.8	8091.47	7758.72	7522.1	9317.1	9306.91	10010.9	6216.68	6214.51	6023.52	4896.99	4538.13	5189.97
O14653;O14653-2;O14653-3	GOSR2	Homo sapiens	Golgi SNAP receptor complex member 2;Isoform B of Golgi SNAP receptor complex member 2;Isoform 3 of Golgi SNAP receptor complex member 2	GOSR2_HUMAN	1.20569e-20	7909.35	13103.1	7929.75	10063.5	10386.9	9567.89	6462.54	7553.09	7114.3	8372.72	7183.54	8258.32	7172.58	7691.21	6676.57	8785.67	9966.45	10265.2	5810.78	5899.88	6011.57	6091.75	6122.07	6635.55	8281.43	9839.82	9331.29	4910.09	5952.62	6258.74	7816.73	9019.82	8220.4	11172.9	11290.8	6885.27
O14656	TOR1A	Homo sapiens	Torsin-1A	TOR1A_HUMAN	1.93394e-14	26563.6	23176.2	22500	31216.5	31380.4	27566.9	49516.2	40957.3	35658.2	24152.4	15516.9	18976.2	21965.5	21897.9	24515	31640.3	32531	24837.9	18971.6	18204.8	17537.6	14211.1	20102.8	20992	23179.9	24876.6	20968.7	22938.3	19786.5	23537.8	22110.7	23904.5	28729.4	31491	25766.5	22367.3
O14657	TOR1B	Homo sapiens	Torsin-1B	TOR1B_HUMAN	1.11874e-09	10446.3	9548.32	10674.8	10405.9	13561	13707.2	29310.3	24078.5	22612.3	8588.75	7864.04	6790.68	9081.22	9137.16	10277.2	15009.7	15193.6	14158.7	6137.39	6648.58	5860.23	6740.99	5512.9	5947.4	6900.02	6712.47	8624.6	7526.07	8087.26	7587.03	6902.13	9560.62	8592.98	10980.2	10814.1	7600.47
O14662;O14662-2;O14662-4;O14662-5	STX16	Homo sapiens	Syntaxin-16;Isoform A of Syntaxin-16;Isoform D of Syntaxin-16;Isoform E of Syntaxin-16	STX16_HUMAN	1.22824e-12	5069.42	5151.62	5803.25	5351.45	3400.26	5243.01	8224.76	6841.29	5161.14	5777.2	5435.61	5739.76	5593.3	6271.4	3630.19	3758.41	4126.42	2448.21	6062.55	4787.68	3991.07	4024.22	4233.68	4503.8	3619.08	4523.39	3716.1	5815.97	4989.86	4757.17	3784.27	2559.62	4370.86	2761.47	3675.24	5161.52
O14672	ADAM10	Homo sapiens	Disintegrin and metalloproteinase domain-containing protein 10	ADA10_HUMAN	1.09449e-22	6839.59	12896.3	5980.74	7982.77	7218.5	8088.87	14155.1	10975	11409	6055.67	5608.66	5087.04	7436.61	8877.64	8698.66	6999.75	6854.35	6165	11842.5	10673.7	9716.97	12516.7	12793.4	13925.4	11445.2	14899.2	8593.28	5277.08	8319.07	7411.98	7859.33	9101.38	10586.3	8434.8	6284.51	3100.27
O14678	ABCD4	Homo sapiens	Lysosomal cobalamin transporter ABCD4	ABCD4_HUMAN	2.31835e-07	1187.73	2590.41	1798.85	4515.89	4058.36	3057.13	NaN	3579.51	3063.28	NaN	NaN	NaN	2312.49	NaN	2464.41	3166.67	NaN	3917.45	2270.05	2670.06	2177.44	2942.28	3658.45	3058.89	5272.11	7345.89	4867.54	NaN	NaN	2286.2	2847.47	NaN	3192.8	6939.1	5082.73	1241.18
O14681	EI24	Homo sapiens	Etoposide-induced protein 2.4 homolog	EI24_HUMAN	2.59738e-05	15486.7	81543.5	16142.1	38445.9	27538.9	40769.5	38449.9	29102.3	20275.3	14167.4	12234.3	11818.9	22855.7	29581.4	34491.9	35586.5	26648.3	30447.1	37261.8	29795.9	19622.9	28253.1	32761.4	36202.9	34071.7	54789	19926.9	10720.1	21504.9	15658.9	24659.7	29782.1	36507.5	77830.1	31293.6	8612.99
O14683	TP53I11	Homo sapiens	Tumor protein p53-inducible protein 11	P5I11_HUMAN	1.17792e-12	NaN	6859.72	NaN	11886.9	10741	12094.7	18526.7	14902.4	16731	NaN	NaN	NaN	541.213	NaN	NaN	20128.9	17796	18651.8	NaN	NaN	NaN	NaN	843.031	1854.67	13233.6	16432.8	8562	NaN	NaN	NaN	591.801	603.994	1617.21	21944.7	8179.92	2572
O14684	PTGES	Homo sapiens	Prostaglandin E synthase	PTGES_HUMAN	1.05327e-05	6899.67	16741.1	6000.72	5249.03	5762.96	7258.51	20800.6	14665.1	12451.8	4836.88	5665.04	4282.51	2394.3	3872.32	2114.22	7791.33	5119.64	6524.69	6029.43	5744.68	5139.26	2882.64	3471.12	3984.63	1330.78	2349.76	NaN	2764.22	3674.7	3614.64	2199.64	2734.23	3726.14	6505.87	1855.52	NaN
O14686;O14686-3	KMT2D	Homo sapiens	Histone-lysine N-methyltransferase 2D;Isoform 3 of Histone-lysine N-methyltransferase 2D	KMT2D_HUMAN	0.00267653	1806.66	1494.49	2672.41	1335.57	840.029	971.207	NaN	NaN	NaN	1941.64	2201.29	1473.68	1456.9	NaN	1289.32	805.046	1046.67	1024.81	1384.03	2346.2	1608.3	2038.7	1569.93	2430.78	1034.94	1242.5	939.586	1349.81	1542.02	1477.79	409.752	934.044	902.162	348.259	NaN	NaN
O14717;O14717-2;O14717-3	TRDMT1	Homo sapiens	tRNA (cytosine(38)-C(5))-methyltransferase;Isoform B of tRNA (cytosine(38)-C(5))-methyltransferase;Isoform C of tRNA (cytosine(38)-C(5))-methyltransferase	TRDMT_HUMAN	0.000490298	5325.98	4997.2	4887.15	3336.95	3977.4	3561.92	4185.92	3765.56	4335.79	5374.57	6888.7	5571.43	1181.25	2880.53	2583.59	2194.72	3018.06	3818.15	4430.98	2877.78	3241.45	1995.97	1747.03	1888.31	3320.61	3403.13	4178.4	4845.83	4574.17	4537.33	2677.28	1251.84	2165.87	1766.75	2090.1	2351.34
O14727;O14727-4	APAF1	Homo sapiens	Apoptotic protease-activating factor 1;Isoform 4 of Apoptotic protease-activating factor 1	APAF_HUMAN	1.32395e-17	5092.22	4596.36	5083.5	5775.63	5852.51	5068.56	5173.48	4165.65	4693.28	5488.59	3884.12	4833.08	5700.41	5217.96	4396.55	5615.13	4963.6	4856.22	7511.4	7840.05	8311.45	8537.52	10190.8	9611.02	12465.6	12863.8	11566.5	5456.49	5312.71	5288.67	5219.15	4544.26	5128.29	4618.49	4908.71	3829.18
O14730	RIOK3	Homo sapiens	Serine/threonine-protein kinase RIO3	RIOK3_HUMAN	1.9477e-16	12992.4	8555.31	11964.5	17569	19920.8	15080.2	15152.4	11645.4	7716.76	10647.9	17874.9	13663.3	16408.3	13210.2	14948.7	15096.4	15561.9	11923.8	7773.1	6873.74	8170.8	6849.15	8429	9378.57	9837.84	9822.08	10599	8519.79	5785.78	9795.73	11064.5	12490.5	7238.57	14389.9	9536.67	13503.7
O14732;O14732-2	IMPA2	Homo sapiens	Inositol monophosphatase 2;Isoform 2 of Inositol monophosphatase 2	IMPA2_HUMAN	3.23532e-10	1932.11	2018.17	2228.81	13103.3	12674.6	11773.7	13538.8	9281.55	8242.2	2134.08	8065.14	1773.33	16598.1	14276.6	12226.9	13239	13243.9	12274.7	4734.43	6178.17	4639.5	22351.5	22444.3	22581.9	34506.5	33006.6	30418.8	762.459	NaN	NaN	14630	14164.5	16014.6	15843.5	15953.9	16516.5
O14733;O14733-3;O14733-4	MAP2K7	Homo sapiens	Dual specificity mitogen-activated protein kinase kinase 7;Isoform 3 of Dual specificity mitogen-activated protein kinase kinase 7;Isoform 4 of Dual specificity mitogen-activated protein kinase kinase 7	MP2K7_HUMAN	5.41868e-11	4496.39	4991.69	3854.34	5899.74	7231.49	3848.22	NaN	3466.95	NaN	4245.99	NaN	NaN	5467.51	NaN	4272.2	3348.24	4303.79	1495.05	5029.01	4727.3	4914.3	7517.5	6418.66	5491.65	8411.43	9320.57	8119.11	3988.36	3311.86	3843.07	4239.14	4235.5	3127.02	5190.22	6560.75	2814.53
O14734	ACOT8	Homo sapiens	Acyl-coenzyme A thioesterase 8	ACOT8_HUMAN	1.02294e-18	17763.1	16600.6	18838.3	11037.7	10307.2	10804.3	22726.4	17950.3	15189.5	17947.7	15611.7	18115.3	8255.27	7724.76	8816.24	10512.5	10591.3	11306.1	20813.7	20435.7	19046.3	9651.12	11435.4	8697.69	11828.7	13426.4	11686.6	15239.2	16186.6	17039.8	9885.51	9126.25	10568.3	9415.46	11769.7	11859.3
O14735	CDIPT	Homo sapiens	CDP-diacylglycerol--inositol 3-phosphatidyltransferase	CDIPT_HUMAN	7.14631e-11	1249.85	7285.01	1506.65	7347.57	8326.11	12375.3	15034.4	13496.7	13982.1	1051.04	1042.32	880.334	4370.88	6080.06	5725.4	10779.1	11006.4	8735.02	2283.71	2460.81	1171.46	5734.79	8077.57	8206.69	9917.28	13411.8	6213.02	1219.82	2445.7	1479.36	7255.88	8349.44	10240.8	18877.7	7469.48	5104.37
O14737	PDCD5	Homo sapiens	Programmed cell death protein 5	PDCD5_HUMAN	3.57249e-14	90391	87925.8	93076.5	68776.7	59858.3	56964.8	50692.9	45051.8	45760.9	93779.2	109814	95304.6	73129.2	68332.8	62563.4	46854.7	47428	48744.4	85838.5	88757.9	100053	64721.7	64020	65730.4	53802.1	52680.5	51028.7	95626.6	106708	92569.9	68407.9	62425.6	62799	48375.9	52973.1	74186.2
O14744;O14744-2	PRMT5	Homo sapiens	Protein arginine N-methyltransferase 5;Isoform 2 of Protein arginine N-methyltransferase 5	ANM5_HUMAN	8.16881e-23	18390.1	16974.6	18043.1	15182.6	14433.8	14498.3	8814.01	7250.85	4691.68	16990.5	15985.9	16233.5	15389.2	15278.2	14167.4	12215.8	11726.4	10336.8	15652.9	14883.2	14560.7	14014.9	14387.2	14535.2	14188.2	13436	11664	17427.1	15499	16482.7	13776	14451.8	13932.4	13895.2	12843.1	14227.9
O14745	SLC9A3R1	Homo sapiens	Na(+)/H(+) exchange regulatory cofactor NHE-RF1	NHRF1_HUMAN	9.84864e-10	32726.3	29819.3	35542	34338.4	38772.8	36344.4	54992.9	50267.6	48004	29815.6	34499.9	30121	26272.5	28325.6	24535.9	37886.2	39899.7	44744.9	22372.2	24213.8	25556.5	21423.1	20537.6	20466.9	27641.8	29677.6	33710.2	29202.9	30522.6	29129.6	26356.1	25215.7	21817.9	27059.8	25495	33317.5
O14746;O14746-3	TERT	Homo sapiens	Telomerase reverse transcriptase;Isoform 3 of Telomerase reverse transcriptase	TERT_HUMAN	1.92361e-09	8268.94	12263.2	8222.3	3143.9	2290.05	2456.36	2787.06	2926.58	5281.74	7942.99	5886.84	6882.83	4662.3	3136.28	2715.35	3460.53	3246.3	2448.36	9297.27	9303.04	8414.37	4106.19	4054.55	2872.56	3668.48	4135.42	851.943	5079.37	5652.89	4871.41	2939.47	3651.98	2958.76	3493.51	2809.06	2088.29
O14763;O14763-2	TNFRSF10B	Homo sapiens	Tumor necrosis factor receptor superfamily member 10B;Isoform Short of Tumor necrosis factor receptor superfamily member 10B	TR10B_HUMAN	8.63575e-20	20954.4	32294.1	19373.4	12572	13546.6	12593.3	18861.1	15562.9	15181.3	19741.8	16317.8	18226.5	12483.2	11971.6	13216.3	12649.8	12935.8	13245.6	26148.2	24712	20540.5	9764.91	9169.39	9161.12	8564.16	8904.11	7952.71	28058.9	28395.3	25791	11107.4	10376	15002.8	15481.8	10041.8	5071.59
O14772	FPGT	Homo sapiens	Fucose-1-phosphate guanylyltransferase	FPGT_HUMAN	8.9215e-14	3154.93	2560.92	3589.55	3015.5	3658.4	3598.16	1704.27	3015.32	2277.56	2901.8	3502.88	2796.37	2248.93	2156.09	2141.41	2089.17	2467.16	1298.39	3603.58	1832.85	4025	2711.55	3141.85	3031.63	2915.38	3368.07	2885.53	2828.13	1293.32	2215.37	2457.67	1147.52	2652.71	2077.17	2845.84	2158.28
O14773	TPP1	Homo sapiens	Tripeptidyl-peptidase 1	TPP1_HUMAN	6.69912e-12	8570.08	12878	9556.74	6147.45	5786.22	7161.7	NaN	4518.42	10509.7	9484.25	8309.18	7237.52	7774.74	3834.5	4393.73	8978.89	6692.46	5574.08	25395.9	19098.6	16781.5	12376.4	10530	10107.3	13921.3	11568.4	11536.2	15950.6	12110.6	14196.9	3892.89	7118.9	7478.07	3502.63	7527.83	9097.94
O14776;O14776-2	TCERG1	Homo sapiens	Transcription elongation regulator 1;Isoform 2 of Transcription elongation regulator 1	TCRG1_HUMAN	3.1728e-33	30417	28219.7	29468.9	24703.7	23546	21279.9	18051.5	19264.6	20764.7	30303.6	35341	31948.3	29340.7	28685.2	26290.7	20942.4	19316.5	20358.2	34067.9	33441.3	33817.5	37257.1	36123.9	35881.9	26794.4	24136.2	25455.6	31894.3	32810.9	30781.8	26515.9	24947.7	24039.3	18145.8	20731.5	25972.6
O14777	NDC80	Homo sapiens	Kinetochore protein NDC80 homolog	NDC80_HUMAN	4.68056e-19	5543.57	5637.12	6078.99	8150.58	8186.04	7997.8	8754.4	4106.12	4308.1	5519.74	7227.98	6135.97	10618.6	9488.34	9640.06	6484.77	4677.44	6155.75	5306.81	4306.3	3651.22	5608.41	4885.11	5736.56	5518.27	4963.2	5688.02	5041.07	4875.69	5012.99	9383.41	9263.42	7776.37	4223.42	3759.72	4708.97
O14786	NRP1	Homo sapiens	Neuropilin-1	NRP1_HUMAN	1.28877e-17	8445.66	8752.89	7655.27	3404.29	3100.65	2825.05	10362.6	7983.2	5330.57	10256.8	7821.08	10424.5	4229.39	5048	4934.67	5340.01	4616.56	4102.67	16053.5	15467.9	14708.9	7808.07	6635.62	6030.34	6623.44	5960.41	5166.89	10989.7	10895.8	11422.8	4211.64	4698.29	4905.9	3068.06	3122.05	2408.97
O14787	TNPO2	Homo sapiens	Transportin-2	TNPO2_HUMAN	3.01361e-13	19170.9	13977.1	18110.2	19687.5	20488.6	16843.8	27780.2	20833.3	24486.4	15835.3	13770.5	14560.1	18563.5	15909.1	14116.7	16675.3	18629.8	16775.4	16375.4	14598.2	12435.7	16077.8	17804.9	18160.9	20910.9	20049.2	19172.6	17950.5	15139.7	14752.5	15178.1	14471.5	12622.2	16600.6	16809.3	10323.6
O14791;O14791-2;O14791-3	APOL1	Homo sapiens	Apolipoprotein L1;Isoform 2 of Apolipoprotein L1;Isoform 3 of Apolipoprotein L1	APOL1_HUMAN	0.000437381	1618.95	1761.81	932.88	894.497	936.927	NaN	NaN	2080.89	NaN	1350.56	NaN	518.141	767.382	NaN	NaN	NaN	1695.41	2453.53	NaN	NaN	NaN	NaN	NaN	NaN	NaN	NaN	NaN	NaN	NaN	NaN	NaN	NaN	NaN	1592.05	1732.18	NaN
O14795;O14795-2	UNC13B	Homo sapiens	Protein unc-13 homolog B;Isoform 2 of Protein unc-13 homolog B	UN13B_HUMAN	2.66123e-07	2231.57	2227.37	2020.24	2392.83	2493.89	2125.44	3705.88	3715.24	2836.51	1521.52	877.552	1575.52	1715.93	808.237	1168.95	2272.06	2160.96	2146.11	840.08	1216.33	604.877	NaN	NaN	934.545	962.453	894.3	910.636	1035.91	952.758	1356.51	1297.39	1174.76	1208.24	1988.41	1654.81	975.1
O14802	POLR3A	Homo sapiens	DNA-directed RNA polymerase III subunit RPC1	RPC1_HUMAN	3.61381e-19	5333.1	5107.1	5369.78	5037.39	4972.89	4194.2	2776.91	4548.82	4145.3	5630.75	4944.05	4464.12	4823.72	5489.41	4901.67	3763.18	3748.5	3735.02	5694.97	5553.23	6779.17	7434.72	7235.3	7174.21	6480.44	5315.74	5033.23	5167.22	4775.69	5183.94	4786.29	4259.68	4922.97	4011.38	4216.76	3525.88
O14807	MRAS	Homo sapiens	Ras-related protein M-Ras	RASM_HUMAN	3.58522e-05	3392.21	3043.52	1853.99	3892.82	3844.67	2536.74	3099.98	3265.55	NaN	3558.91	4402.28	NaN	2618.64	2342.27	4933.58	4747.72	3284.76	1558.18	1494.88	NaN	642.317	2239.84	4808.82	5064.58	3812.76	4024.22	4218.61	2466.34	NaN	2087.29	2814.42	2357.32	3316.88	4975.18	4069.42	3136.17
O14817	TSPAN4	Homo sapiens	Tetraspanin-4	TSN4_HUMAN	2.49717e-08	12135.2	13689.2	6196.36	10797.8	9239.92	10353.1	NaN	1165.31	NaN	10915.7	4266.27	8763.64	920.513	5267.54	7676.68	7229.57	6888.5	2987.7	9870.41	6124.47	5258.33	4593.97	15171.8	12267.3	15827.1	22038.3	6066.04	14442.3	10988.3	14036	10381.6	10919.7	19073.6	12454.9	7990.05	2845.3
O14818	PSMA7	Homo sapiens	Proteasome subunit alpha type-7	PSA7_HUMAN	2.25628e-27	455947	429846	451887	403746	389033	384433	440869	502857	441024	429978	497918	465709	420991	396295	420445	411681	386163	449825	489491	446037	487381	440325	404929	399509	372322	366116	393624	435093	443427	445307	408431	395031	372483	367211	398687	446901
O14828	SCAMP3	Homo sapiens	Secretory carrier-associated membrane protein 3	SCAM3_HUMAN	6.80937e-20	51429	65903	53982.8	42590.6	49920.8	49462.1	59166.1	45124.3	50641.1	50765.1	56399.6	52721.2	36590.1	47602.3	42823.8	47255.6	43110	49750.6	54039.5	55407.2	44329.8	40765.2	37049.9	41983.5	42349.9	50513.8	44899.8	54247	52400.4	46670.3	50529.8	49735.1	49082.7	71537.2	47807.8	21648.8
O14832	PHYH	Homo sapiens	Phytanoyl-CoA dioxygenase, peroxisomal	PAHX_HUMAN	2.14705e-17	10174.4	10146.1	10537.5	8797.13	7923.8	8657.39	7990.2	10423.1	8508.81	10007.4	8996.63	8944.59	7044.38	6781.65	6303.48	9083.7	8574.9	6775.26	9080.18	8670.12	9664.77	6805.45	6921.78	6398.17	7975.79	7919.43	8476.53	6377.25	3793.78	4977.58	6046.34	6039.39	7019.51	8793.82	8464.59	7826.55
O14841	OPLAH	Homo sapiens	5-oxoprolinase	OPLA_HUMAN	2.18187e-20	28461.8	26837.8	27774.4	20239.2	19950.8	19174.5	16348.3	17413.7	20208.4	27572.9	26602.1	29745.3	23096.2	19199.5	21287.7	23751.1	25871.2	25351.9	21524.2	21730.1	21903.5	22666.6	22520.1	23513.9	27679.2	26558.9	26079.9	26520.4	24836	28467.9	21578.1	21086.1	23895	28299.8	30263.3	30675.5
O14867	BACH1	Homo sapiens	Transcription regulator protein BACH1	BACH1_HUMAN	1.44078e-20	1612.07	1623.88	1850.58	1477.17	1374.4	1320.18	1433.94	1148.04	1712.62	1411.88	1266.91	1664.01	1256.97	1161.84	1065.25	919.588	984.242	1049.06	1387.07	1674.84	1449.2	1815.45	1553.39	1817.17	1133.36	1302.17	1142.02	1299.81	1140.63	1461.83	1227.48	954.147	1065.52	980.665	937.953	794.807
O14874;O14874-2;O14874-3	BCKDK	Homo sapiens	[3-methyl-2-oxobutanoate dehydrogenase [lipoamide]] kinase, mitochondrial;Isoform 2 of [3-methyl-2-oxobutanoate dehydrogenase [lipoamide]] kinase, mitochondrial;Isoform 3 of [3-methyl-2-oxobutanoate dehydrogenase [lipoamide]] kinase, mitochondrial	BCKD_HUMAN	7.23959e-21	6648.36	6574.83	6139.29	5483.85	5677.55	5798.29	7308.61	6727.05	6073.48	6121.46	5506.63	5665.44	5388.21	5596.2	5531.75	4771.89	4344.27	3636.18	6173.91	5483.38	5379.56	5259.34	5697.22	5233.18	4261.39	4246.32	3834.05	4888.33	4646.11	4770.4	4328.95	4700.36	4738.88	3713.41	3558.39	3354.09
O14879	IFIT3	Homo sapiens	Interferon-induced protein with tetratricopeptide repeats 3	IFIT3_HUMAN	4.1871e-24	39145.9	52263.2	29905.3	5050.53	5827.04	6096.39	9449.57	6773.17	7121.07	33706.3	68026.9	59093.1	4301.23	3998.45	3486.8	7388.74	7501.74	9053.19	13367.3	18609.4	12523.1	2721.56	2515.16	2003.5	2716.28	2453.24	1787.62	47113.7	32623.4	50577.2	2109.3	3179.71	2209.03	3281.25	4325.28	5754.88
O14880	MGST3	Homo sapiens	Microsomal glutathione S-transferase 3	MGST3_HUMAN	1.85502e-13	17628.9	27545.3	16170	28933.8	26769.5	37767.4	33695.4	22117.8	42060.8	14558.3	9575.58	12314.4	11051.6	15606.1	16625.7	42107.4	39955.3	29177.5	21078	22300.5	20762.6	19220.6	23507.8	25419.9	32144	41835.4	20236.2	10048	10967	9981.81	18244	18150.2	24476.7	58533.2	28732.2	26878.9
O14893;O14893-2;O14893-3	GEMIN2	Homo sapiens	Gem-associated protein 2;Isoform 2 of Gem-associated protein 2;Isoform 3 of Gem-associated protein 2	GEMI2_HUMAN	0.0006375	2910.28	3503.62	6149.46	4164.22	2838.98	NaN	NaN	NaN	NaN	3623.27	5026.69	4596.25	3210.45	3048.93	1610.17	3797.46	3800.42	3014.71	2552.51	1001.34	2903.39	3275.65	NaN	1630.51	1548.97	NaN	344.172	4506.32	3565.42	4067.12	NaN	3174.45	3996.96	NaN	NaN	5158.78
O14907	TAX1BP3	Homo sapiens	Tax1-binding protein 3	TX1B3_HUMAN	1.16189e-19	21322.3	16919.1	18259.1	25071.4	24045.3	20793.7	15455.4	16588.9	13574	20088.7	27344.5	22962.7	32356.5	26913.4	28832	19992.7	22576.5	19399.9	14714.8	14267.9	17410.6	27210.9	23412.6	25690.3	26031.1	26384.1	26966.9	18796.1	19991.7	21167.4	28217.2	22361.2	22777.8	22973.9	24600.4	30958.4
O14908	GIPC1	Homo sapiens	PDZ domain-containing protein GIPC1	GIPC1_HUMAN	4.63121e-11	10785.2	8539	9219.59	13998.4	14201.6	10978.4	21289.8	13887.9	14325.6	7813.19	7743.53	7414.53	13189.2	12483.6	10293.3	10582.4	12418.8	11116.1	8254.29	8362.42	6670.26	9326.71	6664.83	9228.85	11761.9	12939.3	10174.6	9178.12	8418.55	6826.35	12636.9	13083.2	14482.8	13198.6	11748.1	15776.4
O14910	LIN7A	Homo sapiens	Protein lin-7 homolog A	LIN7A_HUMAN	4.98695e-22	11697.7	10902.6	10506.2	8051.4	7874.35	7008.14	7449.94	7219.81	7260.37	12550.3	11649.4	11735	14508	15025.7	14098.6	6433.39	8278.38	7153.11	3878.04	3693.46	5690.41	6257.25	4870.4	4348.9	2588.56	3575.96	3039.51	13755.2	13040.2	11176.8	13438.7	12752.2	11932.9	7944.6	9255.54	11071.3
O14920	IKBKB	Homo sapiens	Inhibitor of nuclear factor kappa-B kinase subunit beta	IKKB_HUMAN	4.74944e-29	15049.2	12781.3	14369.9	10139.2	9759.9	9321.03	9175.55	8638.33	8543.95	15642.1	15023.4	15516.7	10888.4	11053	11329.3	10819.3	9419.47	9626.23	14159.6	14736.4	14850.9	12948.1	13212.2	13091.1	12339.3	11580	11484.2	14781.9	14467.3	13716.1	10800.6	10838.7	10240.9	13054.4	11516.3	10368.1
O14925	TIMM23	Homo sapiens	Mitochondrial import inner membrane translocase subunit Tim23	TIM23_HUMAN	1.78651e-22	1239.54	3582.88	1362.85	1179.28	1008.86	2016.08	NaN	NaN	NaN	1344.96	NaN	NaN	1153.18	1212.33	393.522	1105.92	1336.36	742.09	NaN	870.601	1030.34	1321.19	2052.1	1960.58	785.549	2056.85	NaN	624.434	NaN	439.825	464.223	1437.68	1601.07	2231.27	756.46	NaN
O14929	HAT1	Homo sapiens	Histone acetyltransferase type B catalytic subunit	HAT1_HUMAN	1.51214e-09	21994.9	20117.4	20784.9	14011.4	14994.5	13218.7	9997.25	8113.44	28659.1	18757.2	15327.7	19370.1	20955.3	14233	20360	11688.5	11250.6	11723.4	23132.7	22109.1	22532	15333.9	16366.9	15260.3	16468.1	17834.5	8861.96	18378.3	16265.5	16850	14636.2	14785	11763.6	13620.1	14048	10947.4
O14933	UBE2L6	Homo sapiens	Ubiquitin/ISG15-conjugating enzyme E2 L6	UB2L6_HUMAN	3.76174e-08	18868.6	14348.3	11637.2	13088	12670.7	10656	6307.55	6546.74	8749.99	15328.9	15816.9	12764.2	7705.32	6842.04	7709.78	12743.5	11464.3	8772.73	11825.5	8948.15	9011.85	4920.51	5545.17	6007.8	9784.34	9957.52	8728.95	18854.7	13738	16134	5335.4	4763.84	10787.7	10197.9	11437.1	14913.5
O14936;O14936-3	CASK	Homo sapiens	Peripheral plasma membrane protein CASK;Isoform 3 of Peripheral plasma membrane protein CASK	CSKP_HUMAN	2.0323e-11	6569.36	7053.15	6196.35	9107	7529.06	7702.59	7375.93	6004.27	5655.82	6715.2	6109.26	6245.3	8678.19	7945.65	8107.39	7501.51	8137.34	7343.87	5158.56	5212.81	5503.61	6986.77	7244.38	7531.93	7567.84	7049.1	5715.05	7062.34	6329.72	6314.68	8575.81	7372.49	8186.24	9301.76	6501.77	7626.77
O14939;O14939-4	PLD2	Homo sapiens	Phospholipase D2;Isoform PLD2B of Phospholipase D2	PLD2_HUMAN	1.98664e-13	3348.29	4708.14	3252.15	3778.25	1056.52	3510.29	NaN	2719.36	NaN	2351.88	1404.01	2756.79	3412.39	2300.05	3340.13	1579.18	1225.29	1289.96	2463.24	2933.05	2342.78	1984.88	2375.58	2932.54	3916.57	2561.48	1165.73	1254.24	1921.35	1519.92	2601.91	1911.2	1782.13	2354.78	936.873	664.186
O14949	UQCRQ	Homo sapiens	Cytochrome b-c1 complex subunit 8	QCR8_HUMAN	1.18676e-13	11104.8	14337.5	12017.1	17385.5	15508.8	25281.2	20960.9	31286	23619.1	14014.9	6197.4	10817.2	10369.2	14782	16907.6	25872.5	21467.3	19018.1	19252.4	16250.3	16358	20925.5	24799.7	24340.3	22249.1	23088.2	17055.3	7366.89	5044.77	8376.44	15233.9	17802.1	17332.3	39594.1	23739.2	13077.4
O14950;P19105	MYL12B;MYL12A	Homo sapiens	Myosin regulatory light chain 12B;Myosin regulatory light chain 12A	ML12B_HUMAN;ML12A_HUMAN	1.90054e-11	356109	339588	360678	491233	498563	500179	790854	809813	700637	398012	451935	453440	466373	536034	531213	683754	688119	715864	355736	343480	382198	420124	453472	425646	534976	536111	438076	495054	580699	494438	613593	691486	623668	500923	528052	802140
O14957	UQCR11	Homo sapiens	Cytochrome b-c1 complex subunit 10	QCR10_HUMAN	2.21153e-09	6697.04	4107.67	6080.09	6283.79	5005.03	5576.4	NaN	NaN	NaN	4935.73	NaN	3213.04	1098.52	3781.34	2374.02	8523.86	7945.69	NaN	4299.93	5059.54	7446.94	4851.05	5721.52	6067.61	5850.88	5084.68	2680.88	NaN	1131.06	2168.45	2992.4	3510	3346.33	7190.01	5686.84	5182.56
O14964	HGS	Homo sapiens	Hepatocyte growth factor-regulated tyrosine kinase substrate	HGS_HUMAN	3.7797e-18	86320.2	79307.7	83647.6	88368.9	78515.6	86197.5	86657.6	87917.3	79326.9	80391	88894.5	84141.3	83693.8	71442	77321.3	73468.9	76005.3	80771.8	84260.7	82655.9	88841.7	78544.4	85127.9	80333.2	94467.4	83697.5	85488.6	88428.1	89840	85840.2	73696.2	73842.5	73944.5	69316.1	76785.4	92162.6
O14966	RAB29	Homo sapiens	Ras-related protein Rab-7L1	RAB7L_HUMAN	3.87085e-12	26457.8	33345.2	26450.5	27281.9	37149.6	37732.6	17694.5	40296.2	42133.1	20050.3	14543.2	17349.4	16745.7	24927.7	21178.3	37173.1	40975	42674.4	20430.3	23432.9	23049.4	19927.8	20548.4	20243	18900.7	23337.1	20649.7	13576.7	16022.5	13290.7	20748.3	22568.6	18819.7	37408.5	25763.3	8230.7
O14967	CLGN	Homo sapiens	Calmegin	CLGN_HUMAN	2.44689e-16	NaN	9849.79	1524.48	1458.76	NaN	3252.54	NaN	NaN	NaN	NaN	NaN	NaN	NaN	3332.11	NaN	NaN	NaN	NaN	12778.6	12335.4	8484.52	3729.78	3609.41	6124.29	NaN	2600.59	NaN	NaN	3066.44	1789.86	1568.29	NaN	1217.9	NaN	NaN	NaN
O14972	VPS26C	Homo sapiens	Vacuolar protein sorting-associated protein 26C	VP26C_HUMAN	4.92821e-16	10298.8	9200.08	9659.6	11213.2	11404.3	9752.07	12330.9	13287.6	10476.7	9180.45	8284.42	6772.28	8793.83	8465.1	6986.19	10177.9	10204.7	9544.85	5505.58	6327.36	7462.46	6990.86	7980.77	7119.72	7943.73	7912.49	8268.93	7248.4	7516.99	8061	7069.82	7942.24	7997.83	9709.84	10190.6	8370.56
O14974	PPP1R12A	Homo sapiens	Protein phosphatase 1 regulatory subunit 12A	MYPT1_HUMAN	4.58128e-34	92396.6	83984.7	92451.1	94629.2	94258	92896.5	72707.7	71432.2	75447	92472.4	97313.1	97055.1	96208	86291.7	88564.9	84069.6	83546.7	83922.4	90832.3	85620.1	93285.8	84126.4	84694.1	83790.6	92665.1	95632.2	89197.5	97538.2	96018.7	99781.5	94162.6	86833.2	91916.6	86646	90824.3	122035
O14976	GAK	Homo sapiens	Cyclin-G-associated kinase	GAK_HUMAN	1.18156e-14	11941	11178.9	12314.6	11970.4	12324.3	12133.4	9479.34	10537.7	9791.69	11472.5	10592	10696.7	12947.4	11569.2	11083.5	12630.7	12598	11578.2	14300.3	13986	13682.9	12503.5	12371.4	11598.3	14110.8	13835.9	12786.5	12032.2	10019.1	11654.3	11324.9	11425.4	12504.2	12418.7	12384.4	12389
O14979	HNRNPDL	Homo sapiens	Heterogeneous nuclear ribonucleoprotein D-like	HNRDL_HUMAN	1.92499e-16	151964	134702	137032	144222	150838	126062	50441	61090.2	69122.9	145091	139454	143267	166571	147234	154058	109534	103778	106939	141324	118957	129615	147601	157761	165397	133274	124729	120795	129340	134122	124772	131713	126094	134909	107606	121746	163444
O14979-2;O14979-3	HNRNPDL	Homo sapiens	Isoform 2 of Heterogeneous nuclear ribonucleoprotein D-like;Isoform 3 of Heterogeneous nuclear ribonucleoprotein D-like	HNRDL_HUMAN	1.72604e-10	6061.61	8215.7	11294.5	9145.71	6172.18	8713.96	12878.9	6903.38	8200.57	7555.53	13448.5	10994.5	26065.9	10207.7	12088.3	6670.6	7111.1	9430.44	7358.84	11117.1	8969.27	12828.6	8656.35	9958.74	7941.14	6296.33	9927.89	8778.34	10388.5	9093.88	13095.4	8549.99	7968.72	5793.79	6446.85	11451.8
O14980	XPO1	Homo sapiens	Exportin-1	XPO1_HUMAN	7.76661e-17	119684	107613	111710	98631.1	90015.8	91241.3	74295	66116.5	71751.9	111862	99914.7	113108	77405.5	80227.5	80077	79044.8	82001.3	71993.6	135230	122402	122542	96038.4	110068	110135	102304	100036	89585.3	123455	106744	109780	79333.1	83523	92764.9	96002.5	94347.5	67183.4
O14981	BTAF1	Homo sapiens	TATA-binding protein-associated factor 172	BTAF1_HUMAN	4.58128e-34	5418.27	4431.43	4849.95	4465.89	4971.36	4070.51	3157.46	2531.25	2872.8	4398.51	3890.94	3568.72	2455.14	3007.5	2791.97	4154.49	3782.92	2801.96	4277.35	4034.81	4571.77	3087.21	4497.57	4320.45	4200.24	4196.11	3688.96	3817	3140.62	3194.05	2359.35	3069.2	3715.98	3950.39	3765.86	2975.99
O14994	SYN3	Homo sapiens	Synapsin-3	SYN3_HUMAN	0.00409148	NaN	426.258	346.658	NaN	NaN	422.674	5010.03	4229.66	2267.33	425.403	959.828	175.627	165.984	154.174	NaN	NaN	279.264	423.012	NaN	NaN	329.848	327.906	642.175	515.289	313.438	76.1082	169.841	NaN	192.035	528.578	NaN	NaN	NaN	51.5307	NaN	NaN
O15013;O15013-4;O15013-5;O15013-6;O15013-7	ARHGEF10	Homo sapiens	Rho guanine nucleotide exchange factor 10;Isoform 4 of Rho guanine nucleotide exchange factor 10;Isoform 5 of Rho guanine nucleotide exchange factor 10;Isoform 2 of Rho guanine nucleotide exchange factor 10;Isoform 3 of Rho guanine nucleotide exchange factor 10	ARHGA_HUMAN	3.37593e-22	11828.4	11308.5	11137.8	13612.8	13217.1	15067.8	11533.2	13501.7	17304.7	10435.2	10063.6	11367.3	16884.2	17337.1	18803.8	13408.3	14348.4	12315	12151.6	8162.86	8919.74	12474	13241.2	14404.5	17525.5	19770	15204.6	11009.9	10053.4	9485.76	15431.2	15191.7	17487	17558.8	16423.9	13805.8
O15014	ZNF609	Homo sapiens	Zinc finger protein 609	ZN609_HUMAN	6.73787e-07	3916.12	3195.59	4413.05	2205.7	1842.45	1431.92	NaN	NaN	NaN	3347.81	4093.63	2256.97	2267.09	1194.62	NaN	1966.36	1043.68	1096.97	4611.53	3560.36	3488.11	3416.15	3643.42	2609.08	2289.02	2965.74	2856.38	2966.23	4048.84	2812.95	1660.63	1185.1	1135.41	1403.68	1201.25	1617.2
O15018;O15018-2	PDZD2	Homo sapiens	PDZ domain-containing protein 2;Isoform 2 of PDZ domain-containing protein 2	PDZD2_HUMAN	0.00987795	3134.62	2941.72	3134.92	2727.8	2791.26	3157.2	NaN	2957.43	3306	3924.47	4148.14	3395.58	2677.8	3259.46	4027.84	2911.17	NaN	3416.13	4068.49	4671.75	NaN	4084.08	4623.86	5927.55	2862.31	3217.32	NaN	NaN	3874.84	4259.86	3067.59	3331.43	2670.05	2606.5	2811.13	3947.74
O15020;O15020-2	SPTBN2	Homo sapiens	Spectrin beta chain, non-erythrocytic 2;Isoform 2 of Spectrin beta chain, non-erythrocytic 2	SPTN2_HUMAN	0.00280926	NaN	NaN	801.27	1277.57	1833.56	1353.68	412.222	1285.63	2063.88	NaN	NaN	741.869	2000.89	447.751	1847.48	1679.9	1076.04	1225.51	289.193	776.62	NaN	501.892	834.032	1511.56	NaN	217.439	NaN	NaN	NaN	NaN	898.234	807.835	313.596	835.016	NaN	NaN
O15021;O15021-2;O15021-3;O15021-6	MAST4	Homo sapiens	Microtubule-associated serine/threonine-protein kinase 4;Isoform 2 of Microtubule-associated serine/threonine-protein kinase 4;Isoform 3 of Microtubule-associated serine/threonine-protein kinase 4;Isoform 5 of Microtubule-associated serine/threonine-protein kinase 4	MAST4_HUMAN	3.75836e-14	1978.58	1659.9	2339.9	1666.37	1728.01	1384.43	1455.12	1504.42	1254.43	2192.8	2178.42	1826.51	1319.61	1494.85	2431.44	926.726	1009.89	933.995	3320.56	2375.59	3651.2	2462.14	2323.87	1642.3	2127.67	1855.66	1972.87	1219.66	1381.05	2116.26	1291.15	956.638	846.707	1153.52	1195.04	1524.01
O15027-5	SEC16A	Homo sapiens	Isoform 5 of Protein transport protein Sec16A	SC16A_HUMAN	3.04023e-31	43374.7	39305.1	43167.3	45877.2	46381.1	45865.4	43333.7	33953.8	38899.1	44443.1	45912.4	43952	46170.1	42417.8	41716	44640.9	43588.4	44060.2	40108.4	39675.8	39513.5	41714	42879.6	42817	50431.1	49409.1	52757.5	48945.3	45422.8	45678.1	46135	41456.2	44657	49703.8	51615.4	58969.8
O15031	PLXNB2	Homo sapiens	Plexin-B2	PLXB2_HUMAN	2.74595e-18	30938.1	34175.5	28898.6	29606.4	25734.6	27607.4	36221.4	32285.3	34268.2	31805.5	31945.1	30640.7	34967.9	31860.1	35308.1	24740.5	27303.2	25846.7	37545.9	37480.1	34749.3	36908.4	32066	31534.7	34665.9	34593.3	31125.1	36475	39164.3	34436.7	34042.2	35716.3	34028.5	26104	25144.5	22411.1
O15034	RIMBP2	Homo sapiens	RIMS-binding protein 2	RIMB2_HUMAN	0.135279	NaN	NaN	NaN	NaN	NaN	0.0596359	NaN	NaN	NaN	NaN	0.203771	NaN	2.90123	NaN	NaN	NaN	NaN	NaN	NaN	5.3268	NaN	0.153148	2.56623	NaN	0.0803938	NaN	NaN	NaN	13.1635	1.36627	NaN	NaN	NaN	NaN	NaN	NaN
O15037	KHNYN	Homo sapiens	Protein KHNYN	KHNYN_HUMAN	1.72148e-10	3887.22	4213.37	4130.42	3642.92	4588.58	2987.73	3101.38	2450.34	2497.25	4353.31	4282.82	2751.87	3953.85	3101.43	3598.09	2666.65	3143.54	2428.64	5808.87	5906.95	6041.44	7315.98	7685.99	7646.9	7281.85	7142.94	7027.17	3656.76	3453.16	3571.05	3242.88	3538.9	3620.58	3466.95	2643.75	3598.2
O15040	TECPR2	Homo sapiens	Tectonin beta-propeller repeat-containing protein 2	TCPR2_HUMAN	1.42806e-11	5054.95	4570.69	5533.87	4744.02	5014.03	4981.1	4467.26	2936.1	2559.84	4617.42	4558.3	4774.81	4831.21	5624.04	4413.39	3468.55	3209.39	4541.75	4639.11	3782.91	4122.31	4564.23	4059.44	4452.8	4726.62	4971.65	6397.47	4016.05	4833.14	4588.85	3996.65	4889.13	4323.6	3357.19	4374.93	3017.24
O15042;O15042-2	U2SURP	Homo sapiens	U2 snRNP-associated SURP motif-containing protein;Isoform 2 of U2 snRNP-associated SURP motif-containing protein	SR140_HUMAN	8.23191e-20	8297.31	9488.35	9474.33	8706.06	7596.38	8122.1	5149.91	3278.89	5901	10050.9	8768.72	9232.1	7276.67	6371.13	6303.8	6217.42	5990.36	5661.25	10833.6	9716.84	9444.32	8612.81	10978.3	9999.39	9006.78	9313.85	8650	8017.2	7414.91	7717.87	8000.02	6848	6714.84	5834.6	6014.24	6563.83
O15047	SETD1A	Homo sapiens	Histone-lysine N-methyltransferase SETD1A	SET1A_HUMAN	4.29734e-10	3315.35	2718.13	3172.79	2970.68	3325.33	2624.51	1684.65	1221.65	2096.55	2604.99	2792.87	2992.85	3388.19	2647.02	2473.42	2085.96	2191.5	2302.12	3970.26	3234.18	4090.01	5574.18	5073.03	4257.1	3254.03	2931.39	3484.79	2815.7	3045.08	2929.39	3333.53	1939.13	2105.37	1689.45	1966.1	3032.99
O15050	TRANK1	Homo sapiens	TPR and ankyrin repeat-containing protein 1	TRNK1_HUMAN	0.0135114	NaN	3465.33	4304.75	1584.25	NaN	8076.27	NaN	17680.6	NaN	NaN	3448.38	NaN	NaN	NaN	7488.36	6799.69	NaN	15131.2	NaN	6789.68	NaN	8747.79	NaN	4389.21	NaN	NaN	NaN	NaN	NaN	NaN	NaN	NaN	NaN	NaN	NaN	NaN
O15054;O15054-1	KDM6B	Homo sapiens	Lysine-specific demethylase 6B;Isoform 1 of Lysine-specific demethylase 6B	KDM6B_HUMAN	0.0590337	109.339	1628.27	1288.39	3134.08	NaN	NaN	NaN	NaN	625.478	1403.35	NaN	NaN	NaN	NaN	NaN	2356.16	1223.7	367.834	NaN	752.465	NaN	NaN	NaN	1002.54	637.391	2344.86	1547.14	NaN	NaN	2837.06	NaN	2306.7	NaN	NaN	NaN	NaN
O15056;O15056-2	SYNJ2	Homo sapiens	Synaptojanin-2;Isoform 2B1 of Synaptojanin-2	SYNJ2_HUMAN	2.54592e-23	11867.7	12023.5	13091	6973.44	6852.57	6233.41	5709.87	3978.45	6267.6	12261.6	12105.4	10994.1	9438.29	11326	11297.6	7343.35	6189.69	8009.51	16692	16853.6	15423.8	6854.91	8199.99	7305.18	7760.3	7927.41	7056.84	10969.1	11377	13282.7	8417.33	7502.92	8323.6	8813.39	8594.35	7653.03
O15061;O15061-2	SYNM	Homo sapiens	Synemin;Isoform 2 of Synemin	SYNEM_HUMAN	1.7859e-18	4383.42	3431.86	3943.78	2658.89	2577.7	2398.57	4225.82	3399.02	3668.64	2887.96	3522.74	2721.78	1971.29	1951.12	1849.95	3726.55	4514.66	4015.18	7222.5	6682.58	7895.37	8628.62	8982.31	9641.47	8518.9	8603.42	8575.02	1940.06	2212.93	2090.91	1913.63	1843.09	2220.04	2429.21	2984.78	3604.02
O15063	GARRE1	Homo sapiens	Granule associated Rac and RHOG effector protein 1	GRRE1_HUMAN	0.000774016	909.325	1049.21	783.747	1496.05	859.587	991.323	NaN	NaN	NaN	915.474	NaN	1245.03	1539.34	722.888	NaN	1111.99	1640.18	1403.4	NaN	NaN	NaN	NaN	NaN	NaN	NaN	NaN	739.704	1526.92	NaN	NaN	1537.67	NaN	NaN	NaN	1302.2	795.715
O15066	KIF3B	Homo sapiens	Kinesin-like protein KIF3B	KIF3B_HUMAN	1.10356e-19	6844.85	6285.82	6315.29	5745.65	5386.91	5610.11	4971.98	5986.32	4209.34	6014.88	5817.41	5022.89	4830.59	4718.49	3598.52	5286.74	5497.37	4884.46	4934.11	5209.79	4450.33	3195.94	3606.73	3937.47	4700.45	4568.71	4895.26	5799.44	5736.78	5519.51	5166.29	4656.09	5052.34	5225	3934.49	6697.6
O15067	PFAS	Homo sapiens	Phosphoribosylformylglycinamidine synthase	PUR4_HUMAN	5.9716e-26	54941	51454.2	55750.4	34845.7	35391.8	33380.1	21995.9	18971.9	22974.8	60295.6	52042.9	57901.7	46067.1	42218.5	39326.5	27458.5	27069.1	31524.6	62676.5	60908	63086	47588.4	48639.3	47341.5	36531.5	35686.2	36022	68115.2	62802.4	63391.9	39196.1	40339.9	42624.9	33399.7	35040.3	37425.1
O15075;O15075-2	DCLK1	Homo sapiens	Serine/threonine-protein kinase DCLK1;Isoform 1 of Serine/threonine-protein kinase DCLK1	DCLK1_HUMAN	0.000164967	NaN	NaN	NaN	3183.49	2666.82	3087.71	3174.71	1733.73	NaN	NaN	NaN	NaN	NaN	976.806	NaN	4285.25	3832.16	3587.42	1684.54	NaN	NaN	NaN	NaN	NaN	NaN	NaN	NaN	NaN	NaN	NaN	NaN	NaN	NaN	2019.85	1866.87	1428.72
O15078	CEP290	Homo sapiens	Centrosomal protein of 290 kDa	CE290_HUMAN	0.000794488	6126.05	2776.84	3231.07	2245.36	7499.77	6275.47	5088.45	3276.76	10148.7	9012.69	NaN	2655.84	3744.23	1310.34	1304.21	7162.59	3668.25	6870.62	8714.68	997.786	4489.21	1093.9	4679.23	3257.68	2569.8	3225.82	3547.49	3983.37	498.416	2910.81	2078.05	2144.35	3562.82	4670.85	6174.73	1296.35
O15084-4	ANKRD28	Homo sapiens	Isoform 4 of Serine/threonine-protein phosphatase 6 regulatory ankyrin repeat subunit A	ANR28_HUMAN	5.00341e-25	6031.29	5139.67	5941.74	3852.73	4051.79	3746.26	3961.73	3301.67	3714.07	5763.7	6117.2	5051.42	3522.15	3147.59	2995.38	3180.58	2999.14	2863.62	5514.59	5303.14	6400.68	4916.99	5204.86	4754.82	4236.99	3086.99	3977.34	5490.99	5189.66	4930.24	3174.79	3195.9	3277.11	3142.16	3081.66	1938.51
O15085;O15085-2	ARHGEF11	Homo sapiens	Rho guanine nucleotide exchange factor 11;Isoform 2 of Rho guanine nucleotide exchange factor 11	ARHGB_HUMAN	7.73677e-22	4733.72	4032.2	4303.85	5920.77	6148.02	5533.31	7703.92	6979.63	6764.44	4715.54	3869.02	4067.04	5416.81	4673.23	4391.13	6159.27	5627.97	6496.61	4091.22	3247.01	3146.72	4301.11	5136.59	4866.78	6604.43	7093.11	5054.39	4520.24	3574.95	3640.63	4226.08	4837.75	4705.94	6327.98	6272.5	6123.86
O15091	PRORP	Homo sapiens	Mitochondrial ribonuclease P catalytic subunit	MRPP3_HUMAN	4.58128e-34	3944.75	4266.97	3124.9	3753.7	2692.81	4254.85	3960.13	5519.57	8103.83	3328.52	3895.48	2950.22	1697.71	2546.95	2438.63	3033.08	2997.78	3458.55	3844.55	2884.43	2167.25	1648.64	2260.97	2804.39	2339.92	2400.28	1318.04	2342.96	2547.27	3238.22	2366.16	2574.63	3601.49	4682.3	2591.78	2196.89
O15111	CHUK	Homo sapiens	Inhibitor of nuclear factor kappa-B kinase subunit alpha	IKKA_HUMAN	7.85713e-22	6274.57	4970.91	4740.36	5018.2	5516.22	6368.42	15011.2	8867.9	9688.72	4420.32	4122.49	3013.25	3635.18	4813.59	4869.07	4892.18	5386.82	5261.86	3714.35	3073.03	3317.47	3890.14	2632.26	2771.64	3489.96	3748.06	4123.86	4376.35	3347.8	3441.13	4654.02	1814.42	2831.46	4577.59	4013.26	3181.19
O15116	LSM1	Homo sapiens	U6 snRNA-associated Sm-like protein LSm1	LSM1_HUMAN	2.82287e-22	5442.37	5732.82	6381.36	3122.81	4745.22	2938.98	8654.89	2798.58	3382.34	7711.53	9459.83	6375.61	8427.88	5986.22	6566.21	4391.23	2805.18	3813.28	8348.49	8050.79	8207.96	7116.17	5470.99	6735.43	5323.75	4267.47	6135.88	6936.03	7983.27	6566.35	5257.94	5930.01	5081.14	3499.89	4666.83	4649.71
O15118	NPC1	Homo sapiens	NPC intracellular cholesterol transporter 1	NPC1_HUMAN	8.88659e-24	37895.2	83419.8	41852.6	37687	38908.4	43449.9	83975.7	60837.1	52697.2	30972.5	32268.8	27270.3	28228.9	32447.7	32460.4	35863.9	29964.6	33084.3	45802.2	38854.2	35651.9	30453	32916.2	34507.7	27618.9	38655.2	21651.7	27429.1	33636	27682.4	27607.8	28154.2	31810.4	58763.3	28693.4	9306.23
O15119;O15119-2;O15119-3	TBX3	Homo sapiens	T-box transcription factor TBX3;Isoform I of T-box transcription factor TBX3;Isoform III of T-box transcription factor TBX3	TBX3_HUMAN	0.000135289	731.691	956.559	770.392	192.436	NaN	NaN	NaN	NaN	NaN	360.572	474.489	729.412	520.018	332.729	NaN	NaN	NaN	243.279	1196.55	460.975	776.046	402.144	453.105	520.505	915.672	2408.89	NaN	NaN	NaN	662.58	614.391	686.412	1656.81	7280.55	NaN	305.255
O15120	AGPAT2	Homo sapiens	1-acyl-sn-glycerol-3-phosphate acyltransferase beta	PLCB_HUMAN	2.51796e-05	9374.61	24711.8	10211.3	17698.7	17072.7	21320.1	18882.6	25675.5	17178.4	6961.8	7114.67	6739.79	10250.6	16483.1	13713.1	16905.4	14694.5	16259.6	13169.7	12819.7	7823.38	11305.3	12799.3	10905.2	11115.4	19443.8	7344.16	2792.71	6844.37	6504.44	8900.16	7220.46	14958.7	20528.3	9147.43	NaN
O15121	DEGS1	Homo sapiens	Sphingolipid delta(4)-desaturase DES1	DEGS1_HUMAN	2.14186e-14	1676.72	11932.4	1600.75	4959.85	5686.86	8509.95	6189.26	5552.75	4276.05	1229.55	1616.59	884.449	5017.9	6667.17	7327.4	5279.16	4847.63	6894.87	5581.28	5867.58	3306.33	6452.32	7454.7	8065.21	3938.03	10328.2	3460.52	1213.73	3175.48	1775.44	8100.45	6919.3	9363.89	13927.1	4110.91	989.322
O15126	SCAMP1	Homo sapiens	Secretory carrier-associated membrane protein 1	SCAM1_HUMAN	3.87943e-12	11375.7	15238.1	11264.8	9364.52	9478.52	10499.4	9286.71	7641.37	7937.64	10381.5	13380	12126.5	7923.25	8768.44	9808.01	7297.99	7237.19	7897.15	5627.44	5219.21	5087.92	1783.74	2848.32	3103.57	3090.51	4454.53	2285.69	12632.1	12343.4	14007.9	7766.98	8538.09	9272.3	12131	8242.98	3589.42
O15127	SCAMP2	Homo sapiens	Secretory carrier-associated membrane protein 2	SCAM2_HUMAN	1.66621e-07	33913.8	44204	35639	31682.3	33283.1	34003.1	24884.6	25506.5	23038.9	41755.3	44079.2	32764.7	26265.8	29660.1	27657.2	30246.4	29188.4	31326.7	30924.2	34550.8	35429.1	28650.6	34098.5	31417.8	39233.2	40891	33285.8	37843.2	34689.1	38261.6	31341.7	28716.8	29225.7	47782.4	36101.2	18991.4
O15143	ARPC1B	Homo sapiens	Actin-related protein 2/3 complex subunit 1B	ARC1B_HUMAN	3.94386e-13	208498	210751	220104	220898	220293	216607	333758	245082	254648	202399	211926	213342	204650	221348	197726	274073	249938	237356	178678	171856	177545	161342	154186	146899	174937	182650	160495	216846	215280	216554	207129	201157	209139	214985	223695	221355
O15144	ARPC2	Homo sapiens	Actin-related protein 2/3 complex subunit 2	ARPC2_HUMAN	7.16781e-16	194446	201316	203840	243206	210773	204697	103308	195063	161998	198269	193250	188092	200653	146849	153255	198654	192668	186438	181910	174784	186251	108980	137869	143882	193117	191862	164456	218882	205069	204233	171929	142106	217578	211423	215118	238190
O15145	ARPC3	Homo sapiens	Actin-related protein 2/3 complex subunit 3	ARPC3_HUMAN	2.23546e-22	308010	306601	322872	371617	296203	332860	153824	150897	182298	312582	353364	328753	371852	286012	306587	346374	319451	270778	305046	295632	277990	242827	256880	250971	294612	283325	227402	338054	336353	322973	320242	321263	329988	311162	313077	324546
O15160	POLR1C	Homo sapiens	DNA-directed RNA polymerases I and III subunit RPAC1	RPAC1_HUMAN	6.20086e-13	18141.9	17873.9	17828.8	15543.1	13330	11649.7	17768.5	12928.7	15391	18555.5	20597.8	14365.6	19495.5	16688.3	16011.9	10985.2	11723.1	11434.3	23218.8	22450.5	20206.7	21753.9	19529.4	19471.5	13771.4	14405.9	14731.2	14654.4	17808.5	16146	13924.4	13941.2	14369.6	11592.1	14741	15018.1
O15162;O15162-2	PLSCR1	Homo sapiens	Phospholipid scramblase 1;Isoform 2 of Phospholipid scramblase 1	PLS1_HUMAN	1.06649e-17	4953.77	10813.2	5965.13	2308.87	2518.08	2915.23	5291.03	3825.25	3210.02	5129.65	7361.86	5134.55	3227.82	3048.05	3495.07	1088.73	1507.66	988.526	4442.26	5784.3	4838.94	4732.26	4920.77	4462.49	2710.13	1657.82	2447.97	4736.09	5947.5	5455.21	2820.16	2346.77	2926.15	2323.12	828.194	1298.01
O15164;O15164-2	TRIM24	Homo sapiens	Transcription intermediary factor 1-alpha;Isoform Short of Transcription intermediary factor 1-alpha	TIF1A_HUMAN	2.73067e-07	2742.88	3313.03	3157.49	3439.91	2886	2684.52	2113.67	NaN	NaN	2570.4	2156.59	3527.24	2769.07	2474.89	NaN	1716.94	1447.17	NaN	3173.02	2847.65	2408.16	2466.84	2594.32	2466.8	1703.82	1996.65	1968.76	2870.71	3148.24	NaN	2248.96	2463.68	2012	2328.54	1629.37	2090.45
O15173;O15173-2	PGRMC2	Homo sapiens	Membrane-associated progesterone receptor component 2;Isoform 2 of Membrane-associated progesterone receptor component 2	PGRC2_HUMAN	2.56446e-14	58019.2	147257	52244.4	97466	77430	88858.8	103992	84032	50721.9	48886.8	40032.2	44744.6	66297.3	81146.9	83703.5	93112.3	90033.3	75455	70458	60136.3	52801.2	102320	101484	120800	136916	169568	83966.2	37705.9	64403	49542	102187	97907.4	116717	144116	87391.4	44401.1
O15182	CETN3	Homo sapiens	Centrin-3	CETN3_HUMAN	5.53212e-07	2747.22	3914.89	1877.43	3337.39	3489.6	3227.68	4728.67	4279.66	6917.33	4025.94	2059.97	2228.46	3687.06	2759.09	1108.96	3422.92	3506.67	4295.43	1780.59	3067.36	3073.08	2330.52	5301.83	3336.85	5859.9	4848.4	4596.65	2408.87	2142.85	1005.53	1485.77	1124.88	2049.76	3667.93	2020.03	2953.39
O15194;O15194-2	CTDSPL	Homo sapiens	CTD small phosphatase-like protein;Isoform 2 of CTD small phosphatase-like protein	CTDSL_HUMAN	0.00319032	1536.86	1981.58	2249.07	1127.88	976.663	889.19	NaN	611.186	NaN	907.396	NaN	2478.39	NaN	642.814	1007.36	616.979	801.604	451.223	1033.24	NaN	687.444	NaN	1726.92	2654.93	828.897	1670.23	1177.42	1273.49	NaN	799.931	593.302	609.504	527.556	1006.96	1349.9	1475.13
O15195;O15195-2	VILL	Homo sapiens	Villin-like protein;Isoform 2 of Villin-like protein	VILL_HUMAN	0.202467	NaN	NaN	NaN	NaN	NaN	NaN	NaN	NaN	NaN	NaN	NaN	NaN	NaN	2016.28	NaN	NaN	NaN	NaN	NaN	NaN	NaN	NaN	NaN	NaN	NaN	NaN	NaN	NaN	NaN	NaN	NaN	NaN	NaN	NaN	NaN	NaN
O15211	RGL2	Homo sapiens	Ral guanine nucleotide dissociation stimulator-like 2	RGL2_HUMAN	5.43417e-06	5420.52	5534.85	5132.11	3571.34	4523.1	2708.36	5949.01	3942.55	3683.94	5001.44	5785.61	4678.67	3148.64	4137.9	5726.19	3288.89	3787.85	3857.47	2304.51	3644.57	3018.37	2642.47	2463.54	2087.94	2900.95	2563.66	2375.6	4566.49	5313.29	5051.88	3398.32	2817.76	3255.88	2479.6	3103.82	2276.14
O15212	PFDN6	Homo sapiens	Prefoldin subunit 6	PFD6_HUMAN	1.59493e-05	30413.6	31771.8	32142.9	26689.6	29058.1	24314	29530.1	22771.9	25492.9	30074.6	42481.4	33135.7	29095.2	22189.8	23418.3	20586.7	21842	24383.4	28972.7	31009.3	34342.5	27084.9	25051.8	24541.5	23786.2	22486.7	24155.5	34013.8	40383.7	31117	23918.7	25001.9	23359.5	22640.6	25469	28679.1
O15213	WDR46	Homo sapiens	WD repeat-containing protein 46	WDR46_HUMAN	1.80827e-12	8927.17	12042.4	8986.53	6272.37	6906.2	7355.54	4528.6	5927.96	4549.31	8506.87	8669.89	8170.76	6979.75	9022.18	7360.75	6592.92	5262	5441.71	12276.3	11252.6	10219.9	10145	9976.02	11490.5	5705.05	8236.06	5226.84	6127.12	7151.99	7266.43	7454.01	9817.06	8682.76	7227.71	5916.55	6027.01
O15217;O15217-2	GSTA4	Homo sapiens	Glutathione S-transferase A4;Isoform 2 of Glutathione S-transferase A4	GSTA4_HUMAN	0.000313662	1836.49	1035.91	1449.83	2216.56	3896.69	3056.04	5542.77	NaN	3195.31	829.999	487.085	794.015	2581.85	NaN	2809.58	2325.15	2251.79	1502.43	1086.37	1550.46	654.932	2390.75	NaN	3204.71	3935.55	3261.15	4657.06	1089.75	NaN	826.554	1826.36	NaN	1687.03	6581.29	4254.16	7666.96
O15226;O15226-2	NKRF	Homo sapiens	NF-kappa-B-repressing factor;Isoform 2 of NF-kappa-B-repressing factor	NKRF_HUMAN	3.01082e-07	6027.77	5344.62	5820.36	5142.05	5197.89	4245.18	3139.68	3284.11	2811.58	6109.89	6033.6	5915.81	5995.01	6136.6	5980.67	4022.11	4063.48	4039.39	7060.96	6844.2	8001.46	7928.01	6755.96	6808.91	4569.06	4313.31	4764.62	4620.25	5144.77	4767.29	4750.33	4235.81	4991.93	4280.47	4433.7	3501.77
O15228	GNPAT	Homo sapiens	Dihydroxyacetone phosphate acyltransferase	GNPAT_HUMAN	2.04207e-18	4925.44	5016.99	4593.73	5853.06	5827.38	5314.56	6810.43	7194.38	6662.15	4991.69	4087.48	4274.21	4606.47	3968.46	4388.63	7158.87	7200.62	5037.69	4145.31	3766.19	3937.48	2861.63	3771.19	3685.95	5018.49	5622.27	3968.16	5430.88	4593.65	4321.79	3563.43	4118.44	4987.85	8416.97	6552.45	5103.4
O15230	LAMA5	Homo sapiens	Laminin subunit alpha-5	LAMA5_HUMAN	5.05881e-15	6752.3	8794.8	7127.38	29354.7	41216.5	34250.7	257416	294026	265042	10942.9	13893.9	5742.9	6027.26	6680.58	7152.51	89107.6	94685.1	64754.5	NaN	4912.13	14643.4	11639	6068.56	NaN	7578.21	9090.55	5894.8	NaN	NaN	12570	4206.9	4746.49	4426.89	9642.32	16846	18611.3
O15231;O15231-3;O15231-4;O15231-5;O15231-6;O15231-7;O15231-8	ZNF185	Homo sapiens	Zinc finger protein 185;Isoform 3 of Zinc finger protein 185;Isoform 4 of Zinc finger protein 185;Isoform 5 of Zinc finger protein 185;Isoform 6 of Zinc finger protein 185;Isoform 7 of Zinc finger protein 185;Isoform 8 of Zinc finger protein 185	ZN185_HUMAN	0.0125673	NaN	NaN	NaN	NaN	NaN	NaN	NaN	NaN	NaN	NaN	NaN	NaN	11550.9	13296.3	14326.5	NaN	NaN	NaN	NaN	NaN	NaN	NaN	NaN	NaN	NaN	NaN	NaN	NaN	NaN	NaN	10917.7	11657.9	13294.4	NaN	NaN	NaN
O15234	CASC3	Homo sapiens	Protein CASC3	CASC3_HUMAN	2.13499e-12	1512.51	1691.19	1508.86	1132.34	1019.42	1368.37	1371.26	509.717	987.556	1275.81	2041.8	1525.35	2166.05	1696.75	1590.91	795.409	763.04	1546.46	1106.91	1372.73	1390.26	939.957	1577.14	792.259	796.086	874.191	812.197	732.999	1136.01	1173.69	1105.53	1594.63	884.288	1143.65	929.939	1972.85
O15235	MRPS12	Homo sapiens	28S ribosomal protein S12, mitochondrial	RT12_HUMAN	1.0721e-11	9398.65	10360	8431.02	7846.69	8128.44	8243.27	8996.49	8939.95	7712.64	8331.25	7561.95	8708.57	5573.89	7646.96	9164.92	5336.28	7627.2	5767.69	13675.4	14275.7	13208.4	11437.7	10057.8	8350.67	6089.29	7114.7	6335.6	7459.88	8718.65	8944.95	7280.24	6947.94	6880.59	7804.59	6594.18	4330.94
O15243	LEPROT	Homo sapiens	Leptin receptor gene-related protein	OBRG_HUMAN	7.85151e-13	487.917	1214.77	NaN	1424.23	1579.11	1173.73	4200.57	3827.1	3322.59	380.945	NaN	NaN	NaN	614.616	688.841	2074.16	2205.35	1727.5	NaN	NaN	NaN	NaN	NaN	971.366	1265.39	1298.56	944.997	NaN	NaN	210.078	NaN	1135.6	NaN	521.491	NaN	NaN
O15247	CLIC2	Homo sapiens	Chloride intracellular channel protein 2	CLIC2_HUMAN	1.55984e-10	2170.27	3080.57	3577.82	6147.63	4300.02	6186.29	9330.89	11435.2	9568.85	1760.06	NaN	2297.99	1435.95	2074.05	9754.38	6497.9	6480.52	5192.91	6819.11	6824.04	6496.81	5878.24	5030.25	5603.28	5979.21	6381.12	6461.93	613.464	867.608	811.433	3835.48	5141.05	332.913	NaN	1098.01	1842.27
O15254	ACOX3	Homo sapiens	Peroxisomal acyl-coenzyme A oxidase 3	ACOX3_HUMAN	3.46871e-19	15117.1	14158.2	13859.9	12987.5	11808.8	10908	29651.2	15358.8	18505.3	13554.4	11758.4	14459.5	7213.54	8406.98	8353.05	14767.6	15331	11585.4	13952.8	12010.4	11360.5	7516.88	7724.96	6333.2	9345.95	9348.21	9034.6	12797.2	11604	13850.3	7174.05	8742.78	8551.51	15320.8	14890.7	11316.5
O15258	RER1	Homo sapiens	Protein RER1	RER1_HUMAN	3.55355e-05	27937.8	60482.8	30393.8	32980.3	28636.9	32808.1	14237.6	13857.3	15290.2	27853.4	34514.9	22333.3	21703.4	24818.8	28840.7	26601.1	20175	21895.6	17186	18081.8	16692.4	16465.5	15991.2	18470.4	17134.4	25328.2	11295.4	24014.1	28467.4	28124.3	31161.2	34731.9	37494.5	55771.9	35453.9	14330.1
O15260;O15260-2	SURF4	Homo sapiens	Surfeit locus protein 4;Isoform 2 of Surfeit locus protein 4	SURF4_HUMAN	1.86653e-24	15991.8	53370.8	14726.5	29873.4	26491.8	38795.6	29679.1	20760.5	26722.2	17640.8	10316.8	13416.4	15604.3	25838.7	26139.3	29096.1	25201.2	26033.6	20244.9	19614.6	15206	23325.9	28824.3	37445.3	30021.7	40413.5	17976.8	13189.6	19614.7	14070.6	28496.4	27905.5	30170.2	72032.7	29963.9	9013.43
O15264	MAPK13	Homo sapiens	Mitogen-activated protein kinase 13	MK13_HUMAN	1.39113e-16	3085.23	3718.01	4552.6	11326.1	11951.8	12066.3	10518.7	15399.2	12084.8	2857.96	1951.11	3812.33	12958.3	8817.36	10650.1	11434.6	13191.2	11408.8	5966.74	5760.83	6173.65	22060.8	20011.1	22734.9	17826.4	19071.1	19893.6	2640.09	1190.24	3029.49	2968.76	3777.75	4619.54	7360.69	7097.2	6321.67
O15269	SPTLC1	Homo sapiens	Serine palmitoyltransferase 1	SPTC1_HUMAN	3.89623e-20	52051.6	54612.9	52466	50632.1	56109.2	54795.3	59045.5	57900	51360.2	53311.2	52007.6	53487.5	41335	40995.5	48484.1	45312	45815.3	44430.8	56012.2	47892.4	49576.2	36997.9	37648.7	39841.3	36127.3	41439.5	34622.2	53171.3	46707.1	50644.8	39339.3	42674	48110.6	53142.6	44078.9	34006.5
O15270	SPTLC2	Homo sapiens	Serine palmitoyltransferase 2	SPTC2_HUMAN	1.65437e-16	6212.32	6885.38	6434.97	5273.94	3331.29	3648.7	7550.43	6277.54	5986.07	5429.48	5856.31	5399.43	4409.66	5182.42	3561.05	5156.34	4406.25	3878.18	3748.09	3128.63	3583.22	2876.04	2445.89	2127.48	3568.95	2969.22	2313.96	6579.45	5030.56	5444.27	3485.89	3850.58	3641.57	3935.76	2827.93	4200.63
O15294	OGT	Homo sapiens	UDP-N-acetylglucosamine--peptide N-acetylglucosaminyltransferase 110 kDa subunit	OGT1_HUMAN	2.81081e-24	11912.1	10067.8	10615	9639.39	9454.29	9420.21	7642.75	8848.14	9609.46	11140.9	11469.2	11313	13068.4	12399.6	12544.7	8024.32	8420.71	8880.35	12888	11358.8	12624.3	13437.5	11960.6	12206.5	12410.7	11617.7	12598.8	10052.2	9984.1	9490.85	12131.3	10006	10714.5	9434.1	8862.97	10343.7
O15296;O15296-3	ALOX15B	Homo sapiens	Polyunsaturated fatty acid lipoxygenase ALOX15B;Isoform C of Polyunsaturated fatty acid lipoxygenase ALOX15B	LX15B_HUMAN	0.00181295	768.49	NaN	1827.15	NaN	NaN	NaN	NaN	NaN	NaN	NaN	1805.19	1755.44	718.934	1179.84	986.159	NaN	NaN	NaN	NaN	NaN	NaN	NaN	NaN	NaN	NaN	NaN	NaN	3258.18	NaN	1939.37	NaN	NaN	NaN	NaN	NaN	NaN
O15305	PMM2	Homo sapiens	Phosphomannomutase 2	PMM2_HUMAN	9.70433e-22	32596.8	33781.8	35628.2	40985.8	36971.6	40231.2	36539.3	28877.3	29202.7	30007.7	33541.3	31064.4	38887.4	28778.8	31562.8	40341.6	37231.3	33778.4	34917.5	40203.5	40088.3	44424.3	40961.5	44390.4	51795.5	50815.6	50570.9	34888.4	34736	34393.3	33749.4	32707.3	36267.1	34900.4	34157.1	44903.3
O15321;O15321-2	TM9SF1	Homo sapiens	Transmembrane 9 superfamily member 1;Isoform 2 of Transmembrane 9 superfamily member 1	TM9S1_HUMAN	9.24105e-13	11582.1	29550.5	13512.2	16968.6	16189.9	22941.9	69086.2	16367.3	38588.5	13496.8	12326.9	11020.8	14371.6	15524	18048.9	15795.5	14246.5	16969.1	14688.9	15305.4	13416.1	18757	19259.5	18999.6	20708.6	27123.5	13610.1	9603.82	13970.9	13089.6	17965.1	18417.4	20670.7	34265.4	15179.3	4237.41
O15327	INPP4B	Homo sapiens	Inositol polyphosphate 4-phosphatase type II	INP4B_HUMAN	0.00111876	NaN	NaN	NaN	918.881	1182.27	1150.85	2865.29	1269.28	NaN	NaN	NaN	NaN	230.001	NaN	NaN	630.694	802.157	951.43	NaN	NaN	NaN	NaN	NaN	NaN	NaN	NaN	NaN	NaN	NaN	NaN	NaN	NaN	NaN	NaN	NaN	NaN
O15344	MID1	Homo sapiens	E3 ubiquitin-protein ligase Midline-1	TRI18_HUMAN	6.5528e-22	8176.89	8017.38	8843.57	7585.57	6881.31	6736.52	4081.9	4982.14	4448.36	8573.19	7886.79	8581.89	6801.98	6173.05	6012.31	4834.24	5072.01	5239.96	4412.42	3723.93	3942.96	2329.47	3065.55	3039.18	3487.47	3329.74	3386.48	8671.56	7667.96	8493.35	7441.85	7808	8828.61	8498.86	8530.92	7431.54
O15347	HMGB3	Homo sapiens	High mobility group protein B3	HMGB3_HUMAN	2.89951e-14	19915.7	25747.9	18596.8	11375.3	10614.7	10057.8	8151.58	7941.34	7296.6	17662.5	17785.1	18512.5	12659.9	14394.5	14167.9	8606.78	7134.21	7812.81	22158.6	19501.9	19579.8	18887.8	17250.5	16334.4	12236.7	11395.8	10090.5	14013	16810.7	15618.8	12377.9	12321.9	12823.9	10598	9319.17	15319.4
O15355	PPM1G	Homo sapiens	Protein phosphatase 1G	PPM1G_HUMAN	4.88276e-17	15781.2	16184.3	16444.4	18120.7	17271.5	16359.2	21164.8	18697.3	18091.1	15808.9	18252.2	17417.9	21982.9	20638.6	21497.6	15072.2	14892.1	16812.3	17811.5	18366.7	18763.1	16969.9	17144.6	16577.4	14073.4	13774	15523.2	15847.7	16860.8	16741.9	20708.2	19955.6	21311.4	14338.5	14087.8	15964
O15357	INPPL1	Homo sapiens	Phosphatidylinositol 3,4,5-trisphosphate 5-phosphatase 2	SHIP2_HUMAN	2.57881e-13	23356.6	21680	22873	18381.5	19163	17925.7	18677.9	17215.4	13668	23406	24674.2	22055.7	18608	18677.7	17396.7	18874.3	19401.4	19509.4	21554.6	20892.5	20917.2	15936.2	15590.6	15028.9	18723.1	18044.6	17702.1	25606.2	22422.5	22424.3	18305.4	18395.7	17561.1	19775	19998	23263.1
O15371;O15371-2;O15371-3	EIF3D	Homo sapiens	Eukaryotic translation initiation factor 3 subunit D;Isoform 2 of Eukaryotic translation initiation factor 3 subunit D;Isoform 3 of Eukaryotic translation initiation factor 3 subunit D	EIF3D_HUMAN	1.06132e-30	151685	144034	140125	128969	122919	125985	74679.5	93736.2	54680.6	145873	147767	155849	134042	119776	119575	107093	109688	94881.7	166994	145150	166410	124135	135318	148455	132593	125770	116444	159628	154619	148989	129569	121298	147426	108558	107385	121713
O15372	EIF3H	Homo sapiens	Eukaryotic translation initiation factor 3 subunit H	EIF3H_HUMAN	1.80892e-20	102881	90591.1	96950.9	83849.5	87165.5	75382.7	64532.8	49015.1	56011	113675	77937.8	108127	101891	70429	84067.9	71222	68233.9	66532.8	106408	98518.2	108239	85345.7	94478.2	92097.4	93412	97037.8	89307.5	121794	117111	104228	90961.1	84462.1	92347.1	78625.1	78903.9	85060.6
O15374;O15374-2;O15374-3;O15374-4;O15374-5	SLC16A4	Homo sapiens	Monocarboxylate transporter 5;Isoform 2 of Monocarboxylate transporter 5;Isoform 3 of Monocarboxylate transporter 5;Isoform 4 of Monocarboxylate transporter 5;Isoform 5 of Monocarboxylate transporter 5	MOT5_HUMAN	0.0293727	NaN	NaN	NaN	NaN	NaN	NaN	1234.55	1640.51	1974.21	NaN	NaN	NaN	NaN	NaN	271.629	NaN	NaN	NaN	NaN	NaN	NaN	NaN	NaN	NaN	NaN	NaN	NaN	NaN	NaN	NaN	NaN	NaN	NaN	NaN	NaN	NaN
O15379;O15379-2	HDAC3	Homo sapiens	Histone deacetylase 3;Isoform 2 of Histone deacetylase 3	HDAC3_HUMAN	4.35117e-25	9852.94	9628.35	8194.2	8341.25	7161.18	7884.75	NaN	4147.51	3890.68	10090.7	7149.83	9194.54	6939.75	6036.84	7608.88	6050.56	5665.35	4708.78	8683.71	8870.14	8003.59	7156.34	10180.9	9209.33	7712.45	7406.61	7514.53	8021	7613.52	10085.7	6641.78	6353.88	7255.1	6240.84	5637.34	5983.84
O15381;O15381-2	NVL	Homo sapiens	Nuclear valosin-containing protein-like;Isoform 2 of Nuclear valosin-containing protein-like	NVL_HUMAN	3.54438e-09	2010.38	1741.7	1762.07	1665.82	1372.6	1207.73	NaN	NaN	NaN	1680.46	2135.1	1765.61	1995.86	1973.77	1613.73	1336.48	1015.51	1149.84	2976.65	3056.52	2974.44	1855.13	2022.21	2435.34	1979.11	1735.06	1634.41	1842.72	1428.44	1918.01	1440.86	1728.39	1399.76	1648.19	796.167	1263.39
O15382	BCAT2	Homo sapiens	Branched-chain-amino-acid aminotransferase, mitochondrial	BCAT2_HUMAN	2.54088e-18	4415.7	4562.46	4723.89	4764.24	4115.32	4841.6	9467.77	7973.53	6535.78	4768.12	4989.89	5446.55	3806.05	3817.6	3784.87	4646.31	4357.44	4564.21	7357.81	7363.71	6415.08	5931.43	6149.24	6092.13	4614.41	4948.08	4417.6	4221.03	3762.89	4117.04	3076.82	3472.18	3191.27	3839.53	2901.53	3137.38
O15394	NCAM2	Homo sapiens	Neural cell adhesion molecule 2	NCAM2_HUMAN	1.07039e-09	1535.82	2312.85	1725.66	1027.6	595.462	1290.7	NaN	NaN	1382.13	2020.64	2523.32	2504.96	3756.52	1919.5	3333.53	3439.43	2176.66	1644.87	1520.64	646.548	NaN	1984.74	856.107	683.394	674.281	1068.02	372.278	3014.56	3277.24	3010.06	2374.05	1962.86	1604.12	NaN	217.927	886.648
O15397	IPO8	Homo sapiens	Importin-8	IPO8_HUMAN	3.7373e-06	18020.2	21271.2	18754.2	30132.6	21559.7	24475.1	49937.5	106441	43774.9	23108.3	20188.9	28476.9	26147.1	18076.1	14663.2	12996.4	16188.8	13669	21654	19697.8	23058	15636.2	20273.5	26211.5	32919.3	29633.6	14900.1	25254.7	16866.8	19444.6	13888.9	14162.7	23067	15762.7	15215.5	24788.5
O15400;O15400-2	STX7	Homo sapiens	Syntaxin-7;Isoform 2 of Syntaxin-7	STX7_HUMAN	1.71876e-15	52703.9	65212.9	49216.6	75015.6	71226.9	71336.4	129506	91068.2	113161	51267.7	53856.2	52335.7	56548.4	68420.3	61866.7	78789.4	75303.1	77785.8	62620.8	56840.2	65866.4	72276.9	75823.4	75473.7	90105.3	108892	85371.4	50999.7	54571.4	51838	70569.1	65274.5	62172.8	131466	89860.4	52036.6
O15417	TNRC18	Homo sapiens	Trinucleotide repeat-containing gene 18 protein	TNC18_HUMAN	6.40032e-07	3373.29	2865.36	2288.26	1551.01	1561.24	3464.73	NaN	4580.3	1759.01	2253.83	NaN	3902.46	2052.11	2808.32	2552.63	1532.27	3306.95	1880.01	5072.13	3535.01	3246.57	3945.81	2498.33	3889.07	2622.63	1761.1	2939.07	3578.39	3306.36	1806.01	2724.25	2223.52	1716.99	1642.68	2457.82	2104.22
O15427	SLC16A3	Homo sapiens	Monocarboxylate transporter 4	MOT4_HUMAN	3.57977e-15	26618.2	44232.4	26084.5	27819.6	27056.7	33050.6	31852.8	25661.4	28068.7	27095.5	31851.9	30204.1	26525.5	29624.7	33353.1	22114	23106.9	20713.8	22426.5	20891.6	15924	16917.9	16802.4	20019.5	23275.3	27220.1	18741.8	40675.2	43562.3	44013.8	29860.9	33658.7	32794	40979.8	21838.8	5368.02
O15438-4	ABCC3	Homo sapiens	Isoform 4 of ATP-binding cassette sub-family C member 3	MRP3_HUMAN	4.72661e-13	10218.9	11260.5	10250.6	26529.9	26428.5	30922.6	51000	48631.4	46610.2	6494.72	5533.37	5372.69	16187.2	20898	21074.5	27795	27485.3	28684	4483.37	12440.7	10203.6	11069.2	8065.87	8322.36	15205.6	19136.3	15287.9	5288.99	5630.79	6265.54	16657.2	16883	20617.3	38158.6	21275.4	7202.14
O15439;O15439-2	ABCC4	Homo sapiens	ATP-binding cassette sub-family C member 4;Isoform 2 of ATP-binding cassette sub-family C member 4	MRP4_HUMAN	4.11498e-16	4619.15	7895.25	5201.83	9498.46	8486.07	8483.98	13345.2	12845.3	12442.9	4795.03	5759.67	4527.52	8134.35	9121.86	8359.76	7334.5	7241.76	7052.02	5517.01	4878.52	4257.33	9883.71	8085.64	9175.36	9103.1	10248.6	7450.17	3772.69	4350.69	3735.96	7804.49	7376.31	9717.68	10463.3	5685.63	3195.39
O15446;O15446-2	POLR1G	Homo sapiens	DNA-directed RNA polymerase I subunit RPA34;Isoform 2 of DNA-directed RNA polymerase I subunit RPA34	RPA34_HUMAN	2.47375e-18	6384.68	19004.7	6987.39	6181.83	5130.67	6593.53	9716.34	5487.33	5818.69	8033.7	9501.96	5617.01	8371.14	8381.24	8724.16	3687.59	3479.42	3775.14	16868.6	15029.4	9961.35	9727.91	11855.2	14640.7	5494.98	6786.5	4928.17	9738.29	12003	11821.9	9380.99	9288.51	10518.3	10186.1	4116.67	5177.59
O15455	TLR3	Homo sapiens	Toll-like receptor 3	TLR3_HUMAN	5.73107e-16	1970.15	3157.04	1735.14	3185.11	2863.31	3405.32	4710.51	4259.51	5042.03	982.613	NaN	772.043	1651.74	2219.69	1420.59	2888.75	3000.79	1903.99	1162.05	1233.96	904.446	2039.13	2187.46	1931.84	2091.25	2797.39	1983.31	1124.51	1072.4	1269	1566.6	895.853	1994.79	2820.67	1707.06	696.256
O15460-2	P4HA2	Homo sapiens	Isoform IIa of Prolyl 4-hydroxylase subunit alpha-2	P4HA2_HUMAN	1.81163e-12	245875	243175	247847	134183	125263	118483	167468	160539	152064	292709	316076	276626	141400	154006	154484	135582	146357	145750	280747	267858	283488	109444	103925	103574	132189	125228	125706	521830	486692	487158	207729	214488	219666	161701	163156	198485
O15484	CAPN5	Homo sapiens	Calpain-5	CAN5_HUMAN	1.34108e-15	6870.39	7962.9	5419.3	7264.17	8091.93	9020.26	11061.1	12800.7	9954.68	6197.73	6177.32	6252.73	7146.28	6913.25	7987.23	8181.25	7374.12	7234.32	7130.49	6068.05	6572.96	6044.9	7434.69	7514.26	6946.5	8173.13	6367.87	6204.31	6478.54	7075.46	7220.74	6147.95	7499.13	8635.21	5920.96	2660.21
O15498	YKT6	Homo sapiens	Synaptobrevin homolog YKT6	YKT6_HUMAN	5.09622e-11	19898.4	49242.3	26910.1	34925	32550.9	43349.1	37876.5	22893.6	32451.5	23316.9	27494.8	27502	30197.9	39386.3	34259.1	26550.6	27131.9	30832	28796.9	24346.4	21558.1	24726.8	24911.4	21671.2	27513.4	36325.7	23166.7	17774.6	26070.6	22762.1	29116.8	29408.6	30768.6	42751.3	33064.7	14553.9
O15504;O15504-2	NUP42	Homo sapiens	Nucleoporin NUP42;Isoform 2 of Nucleoporin NUP42	NUP42_HUMAN	1.33565e-08	3986.16	3615.1	5460.99	3105.12	3326.14	4110.4	NaN	NaN	NaN	4702.05	5552	4184.74	3935.57	4185.86	2787.76	2202.26	3509.51	2482.47	4297.51	5006.53	5093.61	5751.41	5244.81	5200.31	3422.76	2168.71	4752.71	5825.39	3430.48	4386.54	3179.81	2385.11	3389.46	3937.73	3319.23	3854.6
O15511	ARPC5	Homo sapiens	Actin-related protein 2/3 complex subunit 5	ARPC5_HUMAN	2.45198e-14	455695	443365	475388	567967	551143	609011	664837	626672	626302	397256	493025	420560	552608	443617	469104	510344	485691	569634	300903	357614	321126	384870	337577	333610	431860	436130	438761	423061	438327	406535	484468	448760	436364	360829	387246	611122
O15514	POLR2D	Homo sapiens	DNA-directed RNA polymerase II subunit RPB4	RPB4_HUMAN	4.72587e-08	3760.56	2297.49	3358.13	3050.49	2844.77	3376.11	NaN	NaN	NaN	4485.55	NaN	2682.04	NaN	NaN	NaN	2376.39	2758.18	1261.03	3651.93	2713.04	3583.96	NaN	3248.56	2730.76	2141.37	3637.76	1106.96	4700.96	2419.31	3025.95	1451.9	888.133	4042.41	3061.31	2304.31	3767.38
O15523	DDX3Y	Homo sapiens	ATP-dependent RNA helicase DDX3Y	DDX3Y_HUMAN	0.376992	1	NaN	446.244	20.5901	NaN	NaN	NaN	NaN	NaN	NaN	0.756609	NaN	NaN	NaN	NaN	NaN	NaN	NaN	NaN	NaN	NaN	NaN	NaN	NaN	NaN	NaN	NaN	NaN	NaN	NaN	NaN	NaN	NaN	NaN	NaN	NaN
O15525	MAFG	Homo sapiens	Transcription factor MafG	MAFG_HUMAN	1.23742e-06	3197.55	2965.84	3455.57	NaN	NaN	1832.6	NaN	NaN	NaN	3074.94	NaN	4156.43	1080.93	NaN	2180.97	NaN	NaN	NaN	3587.39	3538.99	2299.75	4235.71	5015.29	4969.06	1926.97	2967.62	2374.21	NaN	NaN	2293.57	NaN	NaN	933.477	NaN	NaN	1995.09
O15530-2	PDPK1	Homo sapiens	Isoform 2 of 3-phosphoinositide-dependent protein kinase 1	PDPK1_HUMAN	0.040145	NaN	NaN	NaN	NaN	NaN	NaN	NaN	NaN	NaN	NaN	458.345	NaN	NaN	NaN	NaN	NaN	NaN	NaN	NaN	NaN	NaN	632.371	NaN	NaN	NaN	NaN	NaN	NaN	NaN	NaN	NaN	NaN	NaN	NaN	NaN	NaN
O15530;O15530-3	PDPK1	Homo sapiens	3-phosphoinositide-dependent protein kinase 1;Isoform 3 of 3-phosphoinositide-dependent protein kinase 1	PDPK1_HUMAN	5.50719e-26	11228.2	9370.73	9650.39	9707.14	10403.3	10007.1	7108.3	5760.13	4328.2	10098.3	8437.03	9212.33	8136.69	7670.96	6740.02	7389.02	7777.57	6758.36	10941.8	10111.9	11128.2	8190.77	10096.1	10424.8	10706	10702.6	10100.9	9255.43	8166.93	9439.82	8256.9	7466.47	9059.05	8606.25	9215.35	7273.96
O15533;O15533-3	TAPBP	Homo sapiens	Tapasin;Isoform 3 of Tapasin	TPSN_HUMAN	3.34793e-15	40263.7	73457.8	46303.3	45628.9	32645.6	41101.3	39304.1	51026.3	34247.2	45223.1	41016.3	39547.5	23801.9	22932.2	24920.9	40167.9	35091	27329.8	49485.2	45097.7	38876.2	20718	24364.1	29286	34476.2	43749.3	22003	45223.2	44330.7	44131.7	24002.9	23095.3	31026.7	54140	28565.2	17973.4
O15541	RNF113A	Homo sapiens	E3 ubiquitin-protein ligase RNF113A	R113A_HUMAN	1.34189e-19	6633.01	5417.01	6256.42	5365.14	5300.95	5136.3	9758.28	4181.51	4846.05	5692.69	8282.81	6732.27	7371.5	6220.57	7119.92	4784.7	5005.13	6039.54	7253.89	6937.48	5873.93	7096.82	6302.22	7019.44	5637.28	5294.23	5653.49	5796.22	5958.89	5324.15	6461.2	5187.6	6282.11	3785.37	4284.46	5620.62
O15550	KDM6A	Homo sapiens	Lysine-specific demethylase 6A	KDM6A_HUMAN	9.43201e-15	2332.25	2965.5	3239.3	1740.29	1376.55	1839.33	NaN	NaN	1745.03	3336.81	2135.65	2583.26	1667.52	2513.98	3098.29	2514.82	1611.94	1590.86	2758.88	2973.78	2947.38	3364.91	2464.24	2009.37	2210.88	1420.86	1453.9	1282.26	1894.01	1533.29	1344.89	NaN	1390.65	1495.76	1627.58	1419.92
O43143	DHX15	Homo sapiens	Pre-mRNA-splicing factor ATP-dependent RNA helicase DHX15	DHX15_HUMAN	3.76639e-25	81037.2	72367.8	77843.9	79580.5	80602.2	81627.3	58174.9	58025	61799.9	83477.5	70123.5	77851.2	79754.5	83635.7	80283.6	73755.6	70999.5	66633.2	77824.4	76422.3	79146.2	92809.5	101822	99573.1	82628.2	84995.9	77484.1	70061.4	69015.1	71668.3	73759.6	71469.5	80522.9	69651.2	68772.9	62463.5
O43148;O43148-2	RNMT	Homo sapiens	mRNA cap guanine-N7 methyltransferase;Isoform 2 of mRNA cap guanine-N7 methyltransferase	MCES_HUMAN	9.29985e-13	15767.5	13021.2	15198	10005.9	11020.8	9838.57	11879.5	7180.44	10438.4	15976.1	14865.3	16927.2	12164	10585.6	11371.7	8027.38	9644.33	9710.39	10134.2	11421.7	10719.7	6741.74	7367.18	6949.88	4626.58	5345.37	5707.44	13750.1	13889.8	13798.4	10060.4	7913.05	9341.11	8285.98	9191.07	9028.15
O43149	ZZEF1	Homo sapiens	Zinc finger ZZ-type and EF-hand domain-containing protein 1	ZZEF1_HUMAN	5.87429e-15	4853.17	3793.74	4456.38	5444.99	6124.18	5376.75	5270.67	5405.5	5741.85	4970.34	4593.02	4896.69	3935.7	4750.62	3640.21	4506.25	4564.53	5041.68	3684.42	2980.91	4006.04	4907.49	3693.01	4821.41	5718.49	6770.71	5446.94	4445.95	3975.93	3452.58	3784.41	4172.59	4992.9	6456.31	5272.96	3109.15
O43150	ASAP2	Homo sapiens	Arf-GAP with SH3 domain, ANK repeat and PH domain-containing protein 2	ASAP2_HUMAN	4.99681e-22	10180.8	7936.63	9360.29	9449.58	10457.7	9742.82	16148.7	14087.2	15312.3	9749.84	8040.2	7952.25	12015.1	10124.9	11034.8	9095.71	11424	8836.79	9653.35	8931.65	8751.61	9839.22	10249.9	10266.2	10002.8	10052.9	10720.6	10049.7	8294.73	9782.73	10205	9192.27	11442.7	12816.7	10778.9	11092.8
O43156	TTI1	Homo sapiens	TELO2-interacting protein 1 homolog	TTI1_HUMAN	7.57111e-12	5988.47	5323.78	4263.41	4251.45	3973.7	3857.12	NaN	4192.77	3643.72	5349.88	3081.46	3755.63	3767.68	4493.42	3946.48	3455.26	3578.83	2344.71	5553.06	5641.77	5989.56	4447.92	4446.79	4096.15	3103.31	2734.97	2545.62	4695.56	3707.65	5098.33	4251.12	4191.65	4047.82	3106.64	3580.75	2898.93
O43157;O43157-2	PLXNB1	Homo sapiens	Plexin-B1;Isoform 2 of Plexin-B1	PLXB1_HUMAN	0.00024604	2199.43	2679.2	1281.04	5775.44	3898.89	5253.66	8392.05	6395.49	5323.53	NaN	3535.23	2376.3	3015.04	2383.09	3005.34	4734.75	3762.68	3318.17	2335.44	1955.64	2271.69	1743.94	1207.57	2082.69	2998.91	3317.29	3387.92	1087.64	2250.54	1828.63	2384.45	765.495	2470.49	3205.45	3089.85	1820.44
O43159	RRP8	Homo sapiens	Ribosomal RNA-processing protein 8	RRP8_HUMAN	6.12672e-20	22856.3	25956	25721.7	18179	16233.6	18055.6	11129.2	3489.34	8261.98	25402.7	22767.5	27840.4	21920.7	22343.3	21738.6	8009.15	7752.6	11466.9	26544.6	23303.5	26866.4	25119.9	28331	26989.1	17643.7	16964.3	18736.5	22058.8	24616.3	26063.5	21697.1	21387.8	21389	17000.4	14923.6	16758.4
O43164;O43164-2	PJA2	Homo sapiens	E3 ubiquitin-protein ligase Praja-2;Isoform 2 of E3 ubiquitin-protein ligase Praja-2	PJA2_HUMAN	1.10501e-26	6077.93	7149.39	8735.62	4319.72	4482.36	4682.51	4022.57	2981.08	3332.16	9181.73	8540.06	7637.64	5653.66	5492.49	4552.19	3410.26	3843.45	4404.02	4135.23	3634.41	3364.27	6211.35	5159.31	5160.67	3596.94	3970.77	4656.43	10052.5	13955.6	5812.6	4879.16	5454.1	3663.24	4182.57	4039.95	5620.34
O43166;O43166-2;O43166-3	SIPA1L1	Homo sapiens	Signal-induced proliferation-associated 1-like protein 1;Isoform 2 of Signal-induced proliferation-associated 1-like protein 1;Isoform 3 of Signal-induced proliferation-associated 1-like protein 1	SI1L1_HUMAN	4.63461e-23	11307.8	10820.7	11694.5	6548.38	6239.99	5890.34	6026.02	4968.79	5754.99	12298.4	12664.3	12530	7907.07	7580.55	7233.51	4802.27	4682.68	4858.34	5854.83	6379.24	6555.8	4989.14	4533.52	4469.27	4551.6	4305.35	4912.54	13799.8	13186.9	12904.2	8636.74	8297.39	7431.72	6369.5	6255.87	6366.92
O43169	CYB5B	Homo sapiens	Cytochrome b5 type B	CYB5B_HUMAN	2.81895e-17	44722.6	165601	38747.7	71274.3	70645.8	90535.3	70797.1	74012.4	20818.2	40986.1	37915.1	26011.3	39246.6	67149.8	62040.6	77376.3	67275.7	44387.6	105660	73822.1	60627.6	73799.8	102142	109414	88680.2	148596	35817.3	29286.2	66155.8	42982.4	63235.7	76385.2	101228	156197	54600.9	20220.7
O43172-2	PRPF4	Homo sapiens	Isoform 2 of U4/U6 small nuclear ribonucleoprotein Prp4	PRP4_HUMAN	2.36434e-17	39970.4	36421.4	38882.2	33153.8	29539.6	27878.5	13915.2	17492	19175.1	38629.8	37363.6	39343.3	33609.6	29232.8	30190.3	22983.3	23600.3	23660.4	48366.8	45103.8	47405.7	37719.4	42086.8	44642.1	37778.6	35254.4	35112.3	39731.9	35662.8	34098.6	28546.8	28464.1	30223.6	26309.9	27814.8	30830.3
O43175	PHGDH	Homo sapiens	D-3-phosphoglycerate dehydrogenase	SERA_HUMAN	4.53247e-21	712182	648220	682169	347148	362290	334278	609413	470812	536754	731066	733548	667482	538991	484621	471879	554852	563869	569812	579031	553099	564549	357650	340493	322853	227290	225074	203788	789658	730600	720282	628446	650762	637884	789877	887833	934691
O43181	NDUFS4	Homo sapiens	NADH dehydrogenase [ubiquinone] iron-sulfur protein 4, mitochondrial	NDUS4_HUMAN	1.88446e-07	16787.2	12669.4	12362.4	18615.2	22050.3	19763.7	32552.7	41269.1	30584.2	11785	11289	11934.5	15813.6	18140.2	15301.8	17600.3	19204.4	21159	13210.6	12913.9	10698	18577.5	16310.5	13384.4	16558.9	16488.9	17791.8	12500.6	10879.6	12643.7	14145.8	15177.7	13216.9	14370	18525.2	18000.6
O43182;O43182-2;O43182-3;O43182-4;O43182-5	ARHGAP6	Homo sapiens	Rho GTPase-activating protein 6;Isoform 1 of Rho GTPase-activating protein 6;Isoform 2 of Rho GTPase-activating protein 6;Isoform 4 of Rho GTPase-activating protein 6;Isoform 5 of Rho GTPase-activating protein 6	RHG06_HUMAN	0.0986542	NaN	NaN	NaN	NaN	1128.63	2828.89	860.34	NaN	NaN	NaN	NaN	NaN	NaN	NaN	NaN	NaN	NaN	NaN	1443.54	NaN	NaN	NaN	NaN	NaN	NaN	NaN	NaN	NaN	NaN	NaN	NaN	NaN	NaN	NaN	NaN	NaN
O43184;O43184-2;O43184-3;O43184-4	ADAM12	Homo sapiens	Disintegrin and metalloproteinase domain-containing protein 12;Isoform 2 of Disintegrin and metalloproteinase domain-containing protein 12;Isoform 3 of Disintegrin and metalloproteinase domain-containing protein 12;Isoform 4 of Disintegrin and metalloproteinase domain-containing protein 12	ADA12_HUMAN	3.83789e-06	1646.17	2434.83	1290.22	698.642	1119.05	933.684	4539.53	2641.23	2741.73	884.467	NaN	984.78	915.926	879.531	1122.45	1554.83	992.737	1367.73	NaN	NaN	786.415	NaN	NaN	882.865	1116.79	1311.87	896.06	403.379	885.039	NaN	NaN	NaN	723.94	4151.48	1414.62	1132.8
O43189;O43189-2	PHF1	Homo sapiens	PHD finger protein 1;Isoform 1 of PHD finger protein 1	PHF1_HUMAN	0.000624127	6800.98	4316.07	10426.4	2975.19	3646.76	3288.15	8389.11	7574.17	9806.99	7425.57	10685.6	10080	5490.43	7884.87	6693.81	3565.7	2996.72	8531.51	7513.51	6285.65	5388.67	7193.77	4812.48	6069.74	1532.26	3517.93	5543.07	4029.69	4633.56	5560.69	3213.07	5675.75	NaN	2406.64	NaN	2451.72
O43237	DYNC1LI2	Homo sapiens	Cytoplasmic dynein 1 light intermediate chain 2	DC1L2_HUMAN	8.66385e-16	126519	127605	134162	155337	141403	147211	198416	178708	198381	133185	128925	135928	133261	123597	121108	180611	176988	193270	136684	135791	139627	126419	131091	125821	177118	169517	170470	132848	141972	129513	138636	137944	138247	165130	183590	210681
O43242	PSMD3	Homo sapiens	26S proteasome non-ATPase regulatory subunit 3	PSMD3_HUMAN	9.14237e-25	126332	117926	123777	115256	117302	111051	108567	93287.2	96530.2	122562	110644	115835	94825.7	100484	98070.2	113351	111952	105704	120040	116770	117765	91390.4	97614.4	90609.7	101426	98841	99567.7	115175	117898	121394	95752.7	99472	100017	115632	115311	99952.9
O43251-6;O43251-8	RBFOX2	Homo sapiens	Isoform 6 of RNA binding protein fox-1 homolog 2;Isoform 8 of RNA binding protein fox-1 homolog 2	RFOX2_HUMAN	1.11733e-11	29966.6	29016.1	33700.4	24706.7	27639.7	22929	12879.4	22244.8	22840.2	38641.9	34453.8	33893.9	35596	28309.3	30094.5	21173.6	23008.3	24893.6	38029.7	41730.6	39981.9	44958.9	42462.6	43411.6	33772.2	31482.9	32941.1	35703	39327.3	39843.7	36111.1	27460.7	31493.6	22520.5	29046.9	38862.5
O43252	PAPSS1	Homo sapiens	Bifunctional 3'-phosphoadenosine 5'-phosphosulfate synthase 1	PAPS1_HUMAN	1.48342e-17	31610.1	32131.1	31666.5	37911	33124.3	33794	26461.2	19206.2	16328.1	28033.9	26533.3	28449.6	30862.6	24014.7	27926.9	25237.5	22662	23165.8	33352	28598.1	27971.9	21455.8	23005.7	23583.3	30088	34147.1	27232.1	37719.4	35727.8	37072.5	31034.4	29760	34325.7	29856.9	28922.5	30590.8
O43264	ZW10	Homo sapiens	Centromere/kinetochore protein zw10 homolog	ZW10_HUMAN	2.29927e-20	10834.9	10580.8	11257.4	10396.4	9636.23	9121.21	6698.41	8805.47	8965.6	10786.6	9143.58	9638.27	8461.03	7475	8047.61	9682.14	9869.86	8641.62	12625.8	11324.9	11836.4	7283.31	7821.07	9038.46	9600.95	10426.3	9151.64	11736.4	10022.5	10462	9104.25	8179.23	9024.23	10785.2	9449.45	8024.81
O43280;O43280-2	TREH	Homo sapiens	Trehalase;Isoform 2 of Trehalase	TREA_HUMAN	0.709163	NaN	NaN	NaN	NaN	NaN	NaN	NaN	NaN	NaN	NaN	NaN	NaN	NaN	NaN	NaN	NaN	NaN	NaN	NaN	NaN	NaN	NaN	NaN	NaN	NaN	NaN	NaN	NaN	NaN	NaN	NaN	NaN	7746.5	NaN	NaN	NaN
O43283-4	MAP3K13	Homo sapiens	Isoform 3 of Mitogen-activated protein kinase kinase kinase 13	M3K13_HUMAN	0.0973385	NaN	NaN	NaN	3138.89	NaN	3786.12	NaN	3493.35	3754.67	1273.05	NaN	NaN	1603.23	3254.51	NaN	NaN	NaN	NaN	524.712	255.112	NaN	NaN	NaN	1046.97	NaN	2033.32	NaN	NaN	NaN	NaN	NaN	NaN	2821.78	NaN	4057.49	NaN
O43290	SART1	Homo sapiens	U4/U6.U5 tri-snRNP-associated protein 1	SNUT1_HUMAN	1.22597e-16	11891.7	12436.4	11246.6	8631.24	7652.9	8540.28	6729.47	4508.67	5629.9	10336.9	11988.9	11498	8686.49	9487.06	9633.18	6749.04	6288.63	6620.38	14200.6	12698.9	13204.5	13659.9	11282.6	12338.4	10614.5	10509.8	9680.26	9725.16	10441.1	10290.4	9053.76	7763.8	7743.22	7067.45	7418.65	8915.57
O43292	GPAA1	Homo sapiens	Glycosylphosphatidylinositol anchor attachment 1 protein	GPAA1_HUMAN	5.7077e-14	30801.1	86355.6	33445.6	47252.4	44676.7	51524.6	63540.3	68685.6	57968	33149.6	24206.6	25886.3	32031.6	45199	45279.8	44697.9	48623.1	38043.8	56239.6	48106.1	39621.9	53009.4	56851	54824.9	52543.8	66414.6	45867.4	15923.6	29390.4	24214.2	45037.1	42498.8	56018.7	69559.2	46609.1	11556.8
O43293	DAPK3	Homo sapiens	Death-associated protein kinase 3	DAPK3_HUMAN	1.59842e-22	12963.8	15421.2	13313.2	15310.5	15883.7	14365.5	11444.3	12031.3	7995.38	12463.3	15117.6	13901.2	13720.9	14004	15097.6	14167.5	15442.6	13586.3	11633.3	11030.7	9840.75	12093.3	11736.9	13894	16990.1	17062.6	16887.4	11187.7	11607.9	11851.7	14826.6	13806.2	14906.8	15891.7	15620.3	13777.5
O43294	TGFB1I1	Homo sapiens	Transforming growth factor beta-1-induced transcript 1 protein	TGFI1_HUMAN	6.43932e-20	23216.1	23008	24205.9	57220.4	58340.5	54397.9	52536.7	53540.2	56944.2	22311.9	22564.5	20991.9	46314.4	42076.1	41133.2	74864	72337	68412.5	13900.6	13507.6	12716	28774.5	26940.2	25044.1	48914.8	47491.5	47382.9	26675.1	28034.2	24142.6	50197.5	50316.4	50344.5	58315.8	66085.5	79664.4
O43299	AP5Z1	Homo sapiens	AP-5 complex subunit zeta-1	AP5Z1_HUMAN	4.54889e-10	6922.69	6961.33	8543.7	8781.4	3692.61	7658.44	NaN	NaN	NaN	6444.44	10593	5844.08	6537.25	4152.45	4875.89	7410.65	6448.04	4416.49	9941.24	7963.22	5589.22	3325.62	4774.75	5456.61	6945.55	5819.94	NaN	7266.27	4666.91	5195.42	3893.99	NaN	5129.6	4680.32	2628.93	8554.88
O43301	HSPA12A	Homo sapiens	Heat shock 70 kDa protein 12A	HS12A_HUMAN	3.9234e-09	6235.04	7300.16	6604.57	9476.27	7186.23	7798.19	9385.92	8670.62	7984.85	6907.65	6891.32	6860	11254.7	8524.9	7628.68	7817.15	7897.39	8172.26	5376.15	5222.59	6458.45	6778.96	6712.1	6758.41	6722.27	7278.42	5102.41	8142.98	7334.28	7186.77	8628.75	7308.23	8528.47	7465.2	7746.43	8777.56
O43303;O43303-2	CCP110	Homo sapiens	Centriolar coiled-coil protein of 110 kDa;Isoform 2 of Centriolar coiled-coil protein of 110 kDa	CP110_HUMAN	0.00469987	4852.2	2967.72	4006.11	2851.11	6029.63	6084.81	10061.7	10694	8323.88	3738.49	3893.42	4753.63	1937.06	4099.84	3144.7	2946.36	3378.08	5574.37	1331.29	3004.54	3321.46	4002.41	2622.88	1304.57	NaN	1498.82	4369.41	NaN	838.21	1648.11	1448.68	2512.2	1517.9	2133.33	2828.03	3870.64
O43306;O43306-2	ADCY6	Homo sapiens	Adenylate cyclase type 6;Isoform 2 of Adenylate cyclase type 6	ADCY6_HUMAN	0.000807438	8566.66	NaN	NaN	NaN	55025	22803.7	35948.8	65018.4	51917.3	NaN	NaN	NaN	NaN	9321.98	8875.93	2969.12	8633.21	48857.8	NaN	NaN	1104.74	13605.5	5980	6157.85	2657.31	1336	154512	NaN	NaN	NaN	4991.53	8052.83	453.96	47118.8	79291.4	508.461
O43310;O43310-2	CTIF	Homo sapiens	CBP80/20-dependent translation initiation factor;Isoform 2 of CBP80/20-dependent translation initiation factor	CTIF_HUMAN	1.06676e-20	15858.8	12748.2	15836.1	18763.7	19791.7	18083.4	22439.7	17558	16242.6	14181.3	11393.9	13412.8	17641.5	14907.8	17890.5	18820	20092	18109.7	11959.1	14514.5	12582.4	12454	13234.1	13975	18184.9	17777.4	14934.7	12294.7	12658.1	13654.3	20244.5	18766	20279.2	22765.2	19797.2	19546.2
O43312-2	MTSS1	Homo sapiens	Isoform 2 of Protein MTSS 1	MTSS1_HUMAN	2.77398e-10	939.489	743.604	568.024	NaN	503.885	1389.61	NaN	NaN	NaN	354.72	426.071	863.058	160.874	NaN	NaN	532.977	316.677	NaN	1276.34	1313.58	1738.71	108.471	594.279	NaN	569.572	502.283	NaN	351.471	335.761	426.88	NaN	NaN	446.546	2475.22	NaN	NaN
O43314;O43314-2	PPIP5K2	Homo sapiens	Inositol hexakisphosphate and diphosphoinositol-pentakisphosphate kinase 2;Isoform 2 of Inositol hexakisphosphate and diphosphoinositol-pentakisphosphate kinase 2	VIP2_HUMAN	2.73752e-15	21193.1	19502.2	21635.2	19572.8	21148.7	20212	30236.7	28680.3	29699.1	21460.5	20613.5	21998.9	19080.2	17966.7	21509.5	17410.1	19117.8	20739.4	27201.2	24673.7	25655.9	22870.7	21989.4	22970	24497.1	24855.6	24447.3	20743.5	20327.4	22181.1	18578.9	19951.6	20407	19614.8	20588.8	16375.6
O43318;O43318-2	MAP3K7	Homo sapiens	Mitogen-activated protein kinase kinase kinase 7;Isoform 1A of Mitogen-activated protein kinase kinase kinase 7	M3K7_HUMAN	3.29711e-19	9876.53	9114.16	9224.65	7744.54	7939.26	6508.05	8724.04	6430.82	7160.06	7491.41	9310.28	10188.7	8596.07	9133.97	9725.69	6385.48	6596.68	6256.75	8998.92	9763.79	10194.4	8034.81	6482.91	6268.56	6977.35	7761.19	7280.1	8995.36	8648.24	8602.64	8968.27	8833.64	6837.02	8989.23	7910.53	4952.04
O43324	EEF1E1	Homo sapiens	Eukaryotic translation elongation factor 1 epsilon-1	MCA3_HUMAN	6.6062e-16	154729	137108	147687	114569	112048	121127	84979	85390.5	78584.4	147673	130832	158174	116155	100752	112312	93716.7	101118	99275.4	157994	155748	148998	96604.1	108714	114434	102364	96837.8	94354.9	135069	106486	135229	93505.4	101903	125469	114101	118724	105270
O43353;O43353-2	RIPK2	Homo sapiens	Receptor-interacting serine/threonine-protein kinase 2;Isoform 2 of Receptor-interacting serine/threonine-protein kinase 2	RIPK2_HUMAN	2.79157e-16	7202.03	5173.13	5393.08	3595.39	4232.65	4546.2	3015.92	1713.77	2246.04	5906.84	5870.31	5347.31	4635.4	4822.22	3960.81	3610.12	2760.85	3268.14	5530.14	5703.34	5019.29	2980.39	2800.05	2586.91	2353.01	2534.59	2370.56	5394.94	5770.53	6591.83	3844	4668.07	4080.77	4024.4	3854.32	3680.74
O43390-2	HNRNPR	Homo sapiens	Isoform 2 of Heterogeneous nuclear ribonucleoprotein R	HNRPR_HUMAN	6.57321e-27	520492	746621	476702	501243	490385	495095	324357	338631	329270	488771	460235	475577	514287	524444	542669	485593	463945	438921	648882	548424	516115	682899	701991	718933	560357	610356	525330	409235	483578	440734	486961	484553	571397	487375	481040	509164
O43395	PRPF3	Homo sapiens	U4/U6 small nuclear ribonucleoprotein Prp3	PRPF3_HUMAN	1.19785e-13	9287.37	10966.1	9168.44	6978.37	7309.43	6711.92	9328.25	3736.9	4625.08	8203.8	8920	9069.44	7009.2	5732.07	7711.62	4347.69	3702.09	4711.96	10978.5	11192.5	10820.8	8676.36	9235.78	8844.04	7373.73	7842.5	7672.06	5762.35	6093.77	7188.25	5704.61	5688.45	5538.09	5396.76	5817.3	4808.58
O43396	TXNL1	Homo sapiens	Thioredoxin-like protein 1	TXNL1_HUMAN	5.82914e-14	51540.1	45668.8	49590.6	108345	100179	103698	115720	112551	101661	45735.1	38645.1	44457.8	103477	100755	97519.7	109396	103791	107208	29507.3	30704.4	32763.5	68615.4	68159.3	67558.8	81039.1	85115.4	80927.2	53515	57470.8	54440.6	96825.3	87420.3	92626.2	82507.9	86955.6	124964
O43399-6	TPD52L2	Homo sapiens	Isoform 6 of Tumor protein D54	TPD54_HUMAN	3.74619e-16	378448	349512	394791	373910	378430	399413	424250	277334	322301	370048	440067	444195	396914	334659	368059	291717	293393	299884	304444	300343	311481	247373	254315	281917	286669	266954	278821	461937	458379	459231	339621	347259	341063	299799	315125	418370
O43399;O43399-5;O43399-7	TPD52L2	Homo sapiens	Tumor protein D54;Isoform 5 of Tumor protein D54;Isoform 7 of Tumor protein D54	TPD54_HUMAN	1.90385e-06	147030	133901	137089	147231	129319	137786	109610	97838.6	104993	136806	160212	139886	145410	123862	128524	108954	113981	105048	107502	103679	102556	92534.5	92233.2	93388.5	92696.1	95669.9	87019.9	150926	155180	148606	127552	119237	120267	104885	104773	154254
O43402	EMC8	Homo sapiens	ER membrane protein complex subunit 8	EMC8_HUMAN	6.68903e-10	19082.4	17486.8	19060.6	17685	16410.9	14606.1	17858.6	18756.3	21411	17792.7	23007.3	19385.4	21725.3	14730.4	17402	13355	14948	12585.4	18436.6	20329.7	20416.1	20023.5	14429.6	16175.6	16711.2	14735.7	12922.6	20011.6	18934.3	20583.6	16035.7	16287.9	17051.1	13019.7	13301.3	12509.1
O43414	ERI3	Homo sapiens	ERI1 exoribonuclease 3	ERI3_HUMAN	6.21293e-09	27827.4	26187.3	28268.7	25841.5	26816.4	27470.7	24939.9	31606.8	30009.7	26821.8	26269.3	31870.6	28188.7	24139.9	26559	21218	24771.1	25663.1	28309.6	31058.2	31867.7	32591.5	28268.4	30162.8	24779.6	22870	25991.1	24956.8	23387.5	23444.4	21703.7	23069.2	23073.4	25926.3	28750.2	23840.2
O43422;O43422-2	THAP12	Homo sapiens	52 kDa repressor of the inhibitor of the protein kinase;Isoform Short of 52 kDa repressor of the inhibitor of the protein kinase	P52K_HUMAN	0.00814544	4955	4388.63	NaN	5391.67	4551.84	4905.74	5051.05	7854.18	6940.92	5145.78	6157.11	5361.58	2329.59	3501.1	4468.95	NaN	4208.43	3599.79	10385.8	5922.85	8377.62	3867.2	2935.27	3656.28	3411.12	3923.05	4702.41	4242.22	3859.58	4245.19	2713.13	1993.96	2293.51	1413.88	1999.64	3067.69
O43426;O43426-2;O43426-4	SYNJ1	Homo sapiens	Synaptojanin-1;Isoform 2 of Synaptojanin-1;Isoform 3 of Synaptojanin-1	SYNJ1_HUMAN	3.79376e-13	2063.23	1635.07	1862.5	2030.27	1748.69	1201.63	NaN	1626.71	1508.89	1286.15	1274.07	1529.29	1559.46	1471.9	1117.01	1995.49	1181.49	1336.14	528.677	1268.08	722.637	1175.41	1052.9	1455.05	1300.15	1299.52	1617.86	1393.48	1005.32	1573.08	1127.26	1536.33	1149.62	1776.17	1136.64	NaN
O43427;O43427-2	FIBP	Homo sapiens	Acidic fibroblast growth factor intracellular-binding protein;Isoform Short of Acidic fibroblast growth factor intracellular-binding protein	FIBP_HUMAN	4.0287e-14	8029.42	6453.56	6714.73	6846.99	7666.06	8434.45	17404.1	14323.2	11961.2	6602.55	5104.3	8196.58	7624.55	8205.45	8648.15	8283.97	7398.72	7118.43	7446.66	7494.06	7591.58	10764.9	10208.8	8737.75	9799.6	9504.23	10424.7	6201.69	5590.77	5661.59	7802.37	7726.96	7341.85	7796.1	6318.11	5426.73
O43432;O43432-3	EIF4G3	Homo sapiens	Eukaryotic translation initiation factor 4 gamma 3;Isoform 3 of Eukaryotic translation initiation factor 4 gamma 3	IF4G3_HUMAN	8.10059e-34	21878.2	19889	21714.3	25700.7	25150.2	25000.3	28669.7	27421.1	28343	19980.4	19724.9	19717.9	20935.4	22259.7	19763.7	26462.4	24097.3	25527.6	21335.2	20947.5	20444.6	22482.6	22233	21521.2	24577.8	24102	23998.7	18337.1	16913.9	16801.1	20464.5	21641.2	21110	23456.4	23268.8	23385.2
O43439;O43439-2;O43439-4;O43439-5	CBFA2T2	Homo sapiens	Protein CBFA2T2;Isoform 2 of Protein CBFA2T2;Isoform 4 of Protein CBFA2T2;Isoform 5 of Protein CBFA2T2	MTG8R_HUMAN	1.35352e-09	701.955	NaN	350.754	NaN	NaN	NaN	NaN	NaN	NaN	NaN	NaN	739.925	NaN	NaN	NaN	NaN	NaN	301.793	NaN	718.053	NaN	602.01	NaN	NaN	738.636	1207.44	903.544	454.979	NaN	1256.06	NaN	NaN	NaN	NaN	NaN	NaN
O43447	PPIH	Homo sapiens	Peptidyl-prolyl cis-trans isomerase H	PPIH_HUMAN	2.82012e-25	58932.3	50208.5	50878.9	43805.5	43996.2	45749.3	36876.1	31558.1	29613.6	52275.4	46632.8	48169.6	45640	39220.2	43976.8	35272.6	38400.1	35622.1	59390.3	55382.4	55988.5	59658.8	60953.2	58415.8	51412.3	47117.9	49466	53837.3	48526	51094.8	41985.2	39606.7	44042	37692.8	30443.7	42231.9
O43462	MBTPS2	Homo sapiens	Membrane-bound transcription factor site-2 protease	MBTP2_HUMAN	1.02569e-06	9061.7	15357.9	12313.2	7325.28	8361.73	10207	9320.26	9258.84	14516.8	9034.58	8859.86	7387.38	7702.25	9070.9	7614.58	7469.47	5234.46	10022.6	8608.22	2891.35	7936.08	5664.8	3954.77	4886.67	2381.18	3497.2	1890.37	4505.25	5291.85	2732.84	5689.38	8626.65	6678.84	16691.3	3806.64	1719.7
O43464;O43464-3	HTRA2	Homo sapiens	Serine protease HTRA2, mitochondrial;Isoform 3 of Serine protease HTRA2, mitochondrial	HTRA2_HUMAN	5.72746e-11	11318.7	9757.03	8497.39	11976.5	12526.4	9031.67	64597	24615.7	18959.7	12138.1	9892.43	10064.4	11447.7	12143.9	10301.2	13115.1	11522.1	8666.83	17429.6	15345.6	12750.8	17214.9	18314.7	17533	10674.1	13414.1	9139.76	10608.9	9444.58	10242.9	8724.08	9857.32	11379.8	8981.3	11125.5	13396.6
O43488	AKR7A2	Homo sapiens	Aflatoxin B1 aldehyde reductase member 2	ARK72_HUMAN	3.89538e-21	37991.9	39459.1	42245.8	40123.9	31913.2	31336.2	37989.5	31796.5	34140.9	41570.3	48075.4	39206.8	43802.3	33542.1	32821.7	35111.6	36062.2	30862.7	36756.1	32736.1	36855.7	37542.9	35117.6	36174.8	33984.7	35035.7	26359.2	49605.6	44495.5	46376.1	33960.6	34137.1	34711.7	29592.3	27233.2	42653.7
O43491	EPB41L2	Homo sapiens	Band 4.1-like protein 2	E41L2_HUMAN	2.64636e-25	111207	110704	109956	156571	155218	159344	220288	185136	202666	104531	107743	101967	133529	134699	140024	132700	133718	131087	97178.2	97048.5	96874.9	129632	122728	128477	161972	162860	142285	103392	99277.2	95860.9	132387	136187	133926	104625	109603	118198
O43491-4	EPB41L2	Homo sapiens	Isoform 4 of Band 4.1-like protein 2	E41L2_HUMAN	1.10284e-16	18239.6	16434.2	18850	21640.3	21479.1	20646.4	20628.2	11704.9	13495.1	16428	17505.2	15997.1	19133.8	15176	17969.8	11826.6	11290.2	14292.1	13952.4	14997	13942.6	18088.5	17568.4	17422.8	19303.3	18743.3	17863.4	14092.7	13903.1	14868.1	16550.1	15628.7	16417.2	11022.7	14241.7	14882.1
O43493-4	TGOLN2	Homo sapiens	Isoform 4 of Trans-Golgi network integral membrane protein 2	TGON2_HUMAN	0.0136469	NaN	605.3	465.025	NaN	NaN	NaN	NaN	NaN	NaN	346.625	NaN	NaN	288.248	553.355	352.839	442.811	401.501	NaN	NaN	599.124	NaN	NaN	NaN	NaN	NaN	NaN	NaN	223.812	NaN	NaN	613.579	NaN	866.921	1157.34	NaN	NaN
O43493;O43493-3;O43493-5;O43493-7	TGOLN2	Homo sapiens	Trans-Golgi network integral membrane protein 2;Isoform TGN48 of Trans-Golgi network integral membrane protein 2;Isoform 5 of Trans-Golgi network integral membrane protein 2;Isoform 7 of Trans-Golgi network integral membrane protein 2	TGON2_HUMAN	4.58128e-34	39148.7	54586	41613.6	44625.2	40627.6	43645.2	76200	64301.5	60057.3	39516.7	42460.8	40354	47436	51889.3	53499.3	40096.1	40591.8	44251.5	32327.1	32397.8	30208.7	38297.8	35189.2	35693.8	31262.9	36765.4	27695.7	38368.6	41671.5	38354.6	47062.7	47895	50911.3	60273.7	38549.4	22130.8
O43504	LAMTOR5	Homo sapiens	Ragulator complex protein LAMTOR5	LTOR5_HUMAN	2.08453e-13	6718.35	6784.38	6997.19	5949.72	6042.85	6305.97	5741.61	5088.77	10211.7	5993.38	5410.95	6093.25	5113.85	5704.69	4435.5	4645.6	4289.16	5381.6	5536.84	5616.87	5904.65	5697.66	5049.5	3576.92	5311.15	4301.53	5671.35	4202.79	4599.35	5009.14	5430.45	4704.31	4063.99	4744.82	4729.52	5574.69
O43505	B4GAT1	Homo sapiens	Beta-1,4-glucuronyltransferase 1	B4GA1_HUMAN	0.000925981	NaN	5870.07	2539.51	1014.75	NaN	1042.88	NaN	NaN	NaN	NaN	2931.94	1076.09	1849.68	1256.24	1827.6	336.616	NaN	NaN	1675.36	960.015	NaN	355.006	993.082	NaN	556.922	1754.73	NaN	NaN	2613.4	715.301	NaN	1901.78	1437.51	NaN	NaN	NaN
O43513	MED7	Homo sapiens	Mediator of RNA polymerase II transcription subunit 7	MED7_HUMAN	0.000722461	2544.1	951.58	2859.08	1251.66	2407.7	1118.42	NaN	1695.92	3338.03	1629.97	869.806	2164.63	2667.23	1373.11	1745.54	NaN	1744.73	NaN	NaN	NaN	663.619	942.22	1273.85	1681.74	2210.85	3274.7	2379.06	2968.89	1658.6	1662.83	NaN	NaN	368.484	14.9791	2675.89	2174.92
O43516;O43516-3	WIPF1	Homo sapiens	WAS/WASL-interacting protein family member 1;Isoform 3 of WAS/WASL-interacting protein family member 1	WIPF1_HUMAN	2.73541e-08	36019.5	29499.8	30214.6	37172.9	37551.4	41269.3	40704.3	37462.1	41058.4	31161.3	37379.5	33382.3	31265.7	31780.7	35748.3	35111.4	36875	35995.2	38742.1	36934.3	39227	41861.2	41212.8	44908.4	42116.4	45914.5	50434.8	31908.7	35929.3	32157.5	40992.5	35820.3	34312.1	33033.4	28295.1	41037.6
O43520	ATP8B1	Homo sapiens	Phospholipid-transporting ATPase IC	AT8B1_HUMAN	0.00349252	908.418	5579.26	856.84	3394.12	2231.09	2978.18	4703.78	3045.88	3588.45	1022.67	2108.04	NaN	2895.58	3848.72	4647.78	3602.41	3143.8	4078.53	3304.46	3024.48	2411.96	4807.28	4176.55	5420.12	3332.65	5687.49	2311.92	NaN	3140.61	623.078	4491.72	3309.34	5703.49	9766.12	4606.29	436.824
O43524	FOXO3	Homo sapiens	Forkhead box protein O3	FOXO3_HUMAN	9.45333e-13	5064.53	2805.74	3505.1	3102.69	3394.51	1980.45	NaN	NaN	NaN	1508.2	1515.33	2259.12	3715.61	879.523	4138.34	2719.91	1604.47	NaN	3214.58	1988.49	497.482	NaN	2049.02	1881.97	4341.56	4739.01	2907.79	6598.13	2178.66	3930.8	2684.09	1305.9	4227.52	4230.47	2284.45	2981.12
O43567	RNF13	Homo sapiens	E3 ubiquitin-protein ligase RNF13	RNF13_HUMAN	0.00301242	3087.03	NaN	NaN	7122.79	5229.52	7040.43	7353.29	8317.21	6708.53	NaN	NaN	NaN	5778.35	2206.67	1945.06	8101.72	3685.37	5065.52	NaN	1996.8	3429.45	NaN	2817.54	3650.9	4536.36	4847.12	6067.91	NaN	NaN	NaN	5031.79	3013.91	4033.33	8099.43	7178.19	8179.5
O43570;O43570-2	CA12	Homo sapiens	Carbonic anhydrase 12;Isoform 2 of Carbonic anhydrase 12	CAH12_HUMAN	1.89372e-14	8231.2	13184.5	7123.88	2239.42	2158.41	3041.16	NaN	NaN	NaN	10992.7	11433.1	7421.1	6253.78	4808.59	5980.63	2983.93	1832.1	2570.42	8793.36	8529.71	10840.1	4535.16	6673.01	4672.14	4227.98	4339.21	2788.54	13159.3	14503.2	13689.7	4938.5	6403.4	5170.33	5697.27	4814.52	1904.25
O43572	AKAP10	Homo sapiens	A-kinase anchor protein 10, mitochondrial	AKA10_HUMAN	8.32225e-18	34504	31046.5	31360.3	25414	32054.7	26706.8	29379.9	25201.1	28688.9	33786	26150.1	30066.6	27341.7	23275.6	21710.1	22604.4	24728.2	26113.4	29448.6	24088.2	29996.2	22173.7	28151.3	27639.7	33249.2	30940.2	29836.8	30346.4	25415	26998.5	26084.5	26650.4	25844.8	21252.1	18239.1	22520.2
O43583	DENR	Homo sapiens	Density-regulated protein	DENR_HUMAN	1.07507e-13	29163.6	60534.4	31711.5	35338.2	38491.4	50598.9	36861.1	35304.7	40770.7	30306.2	39301.6	28496	35797.6	39780.6	43582	35537.3	35820.6	40338.1	31842	28073.8	24237.4	30689.2	33250.8	41368.4	23144	31355.3	20820.7	25845.5	37870.6	36538.6	32109.8	37331.6	39208.4	64809.6	30431.1	35522.4
O43592	XPOT	Homo sapiens	Exportin-T	XPOT_HUMAN	1.86245e-17	57990.1	49660.5	54775.9	37252.5	40638.9	36764.2	39269	33191.6	30936.1	55892.8	55316.5	57421.1	35127.9	32070.6	31421.2	42307.4	43013.2	39518.1	42168.3	48764.8	43695.1	28648.3	33694	31807.8	29211.2	30841.5	29746	59898.5	53234	49745.1	33853.3	32604.4	37219	46095.6	47511.3	33706.3
O43598	DNPH1	Homo sapiens	2'-deoxynucleoside 5'-phosphate N-hydrolase 1	DNPH1_HUMAN	7.30012e-05	32928.6	23719.3	29873.3	15025	18153.9	21160.8	18160.8	16173.2	23044.2	30272.9	34818.3	27340.3	22436.4	28136	32342	31257.5	24141.8	22066.2	42568.1	34110.7	31732.1	40548	36842.5	26953.6	19442.4	24116.7	15979.1	25970.1	26382.4	29487.3	28149.7	30240.2	15241.7	15459.8	13315.7	28121.7
O43615	TIMM44	Homo sapiens	Mitochondrial import inner membrane translocase subunit TIM44	TIM44_HUMAN	4.16323e-22	48814.2	46459.3	46871.8	44307.5	43392.1	41624.1	70938.1	71138.2	58745.1	47144.1	38264.8	41873.5	41609	40992.5	43369.9	47257.1	47430.4	43014.5	65783.4	59828.4	58484.3	55800.1	55398.7	61189.1	49991.9	50736.1	44439.1	43906	39356	41689.9	42232.9	41744	49874.9	52606.8	49579.6	50594.2
O43617	TRAPPC3	Homo sapiens	Trafficking protein particle complex subunit 3	TPPC3_HUMAN	1.99346e-10	43655.2	34899.6	37519.2	37310.8	35119.6	34807.1	32130.4	27677.5	28205.7	30609.1	14512.9	24340.4	18651.8	18751.3	15944.5	28423.1	31881.3	25084.5	38024.2	36765.3	33486.8	19080.2	21837.3	25142	32138.1	35389.9	33812.9	22853.4	17565.3	21158.4	17198	19745.1	22836.8	32761.1	29972.5	23236
O43633	CHMP2A	Homo sapiens	Charged multivesicular body protein 2a	CHM2A_HUMAN	6.38989e-07	50588.1	56208.6	51153.3	47263.6	38761.4	42455.2	46380.6	38721.1	41133.6	46490.4	50980.3	42005	41689.2	40212.3	39539	36271.6	35463.4	33937	43347.2	41467.4	41185.4	38889.3	40627.9	41259.5	43306.9	43151.2	41406.5	46677.4	49852.5	47194.8	37758.5	36198.1	39324.8	47852	43288.6	48096.1
O43639	NCK2	Homo sapiens	Cytoplasmic protein NCK2	NCK2_HUMAN	4.37041e-09	4997.38	4921.13	5417.21	5862.97	4105.06	5441.49	4223.72	5897.75	4205.89	4800.63	5882.8	4345.52	5524.87	5480.19	6111.13	7221.1	6698.02	5157.7	6844.23	5842.32	6177.15	12769.9	10590.1	10789.3	13451.4	13485.8	7908.26	5815.99	5183.75	5014.23	5278.08	5335.31	5746.21	4686.76	5274.48	7592.48
O43657	TSPAN6	Homo sapiens	Tetraspanin-6	TSN6_HUMAN	3.75202e-11	6306.88	12064.6	6960.53	11065	11866.8	13048.1	16333.2	13145.8	9741.87	5119.05	4127.57	4673.92	5537.07	5122.6	4353	8370.03	6278.79	7056.38	5210.55	4980.94	5053.03	2372.94	4855.67	5813.6	8278.58	8792.84	6158.19	5065.7	2152.79	4639.85	3386.91	3844.55	4400.22	9598.17	4459.38	1013.27
O43660;O43660-2	PLRG1	Homo sapiens	Pleiotropic regulator 1;Isoform 2 of Pleiotropic regulator 1	PLRG1_HUMAN	5.9232e-22	14027	12582.6	14997.7	11499.3	12393.3	11481	7457.66	7704.04	10282.2	15845.2	15672.1	14284.4	15316.8	12715	12268.7	10194.3	10260.1	8948.84	13232.8	14825.3	15008.3	14003.6	17113.1	17583.4	13671.3	13091.2	15414.5	11674.6	14686.7	14423.5	14012.5	11697.1	12451.9	10193	8451.41	12095.9
O43663;O43663-2;O43663-3;O43663-4	PRC1	Homo sapiens	Protein regulator of cytokinesis 1;Isoform 2 of Protein regulator of cytokinesis 1;Isoform 3 of Protein regulator of cytokinesis 1;Isoform 4 of Protein regulator of cytokinesis 1	PRC1_HUMAN	6.31035e-11	2295.02	2373.01	1537.08	2936.62	2232.88	707.694	3617.14	2924.73	1064.56	2490.2	1551.22	1096.51	3354.35	4034.08	1563.63	1657.29	1230.65	1661.89	NaN	NaN	704.57	3022.83	2382.75	900.697	680.094	1598.6	746.667	1604.87	2947.89	1374.54	1270.15	2978.14	2101.11	NaN	1644.06	NaN
O43665	RGS10	Homo sapiens	Regulator of G-protein signaling 10	RGS10_HUMAN	1.43208e-11	17138.1	16322.9	15989.4	16347	13687.2	7260.01	7529.97	6970.65	5258.37	15584.1	14761.1	13284.7	23264.4	15888.2	15980.5	10790.1	9668.8	7639.8	17891.6	17428.9	18632.6	14067.3	13960.4	14281.9	12696.2	11138.9	10893.9	17750	19515.9	16684.3	15895.4	14592	17099.3	10761.1	11772	19464
O43670;O43670-2;O43670-4	ZNF207	Homo sapiens	BUB3-interacting and GLEBS motif-containing protein ZNF207;Isoform 2 of BUB3-interacting and GLEBS motif-containing protein ZNF207;Isoform 4 of BUB3-interacting and GLEBS motif-containing protein ZNF207	ZN207_HUMAN	1.35697e-23	29816.5	30751.2	32431.8	25342.2	27531.1	27481.5	36755.1	26711.3	30788.4	29066.2	29099.6	26796.4	31559.5	28367.2	29636.1	28711.6	23806.4	28539.2	36913.7	31623.5	32923.7	37146	38731.7	39234.8	33304.4	32243.6	33882.3	34351.7	32265.4	31750.7	32554.2	33356.9	30795.3	22325.1	26431.7	31058.9
O43674;O43674-2	NDUFB5	Homo sapiens	NADH dehydrogenase [ubiquinone] 1 beta subcomplex subunit 5, mitochondrial;Isoform 2 of NADH dehydrogenase [ubiquinone] 1 beta subcomplex subunit 5, mitochondrial	NDUB5_HUMAN	1.97218e-07	34342.6	33984.4	33499.5	31119.4	42498.8	54309.6	66627.3	105778	77161	28651.5	23063.3	25153.4	21098.6	40300.2	40488.6	45675.4	45898.8	51950	36512.5	43430.6	49000.9	54503.4	52639.5	49910.1	42238.5	39101.9	49379.7	16772.9	16956.8	17365.7	31273.4	42540	27386.9	44026.5	39335.8	25070.6
O43676	NDUFB3	Homo sapiens	NADH dehydrogenase [ubiquinone] 1 beta subcomplex subunit 3	NDUB3_HUMAN	3.53152e-10	15311.3	29365	21583.2	34519	18412.7	23930.6	26557.4	28586.9	28462.8	16413.4	18222.1	15938.5	22672.2	23531.1	19138.5	24063.2	19135	14002.6	24209.4	21743.7	22010.1	24981.7	26074	27388.2	24070.9	23990.4	8552.04	13834.1	14473.9	13039.1	17418.8	18718.7	20023.6	26454.4	15779.2	20363.6
O43678	NDUFA2	Homo sapiens	NADH dehydrogenase [ubiquinone] 1 alpha subcomplex subunit 2	NDUA2_HUMAN	5.34328e-06	46562.8	35133.9	43493.1	61192.6	67001.5	58486.5	188640	137357	132794	41252.8	38811.4	31721.5	57273	60059.6	57344.1	61221.1	70639.9	63359.4	39194.3	36292.2	40040.5	70276.5	62523.3	60718.7	49158.1	47975.9	61962.9	37288.4	34394	37141.7	50728.4	46857.5	47312.4	55486.2	55149.1	60087.6
O43679;O43679-2;O43679-3;Q86U70;Q86U70-2;Q86U70-3	LDB2;LDB2;LDB2;LDB1;LDB1;LDB1	Homo sapiens	LIM domain-binding protein 2;Isoform 2 of LIM domain-binding protein 2;Isoform 3 of LIM domain-binding protein 2;LIM domain-binding protein 1;Isoform 3 of LIM domain-binding protein 1;Isoform 2 of LIM domain-binding protein 1	LDB2_HUMAN;LDB2_HUMAN;LDB2_HUMAN;LDB1_HUMAN;LDB1_HUMAN;LDB1_HUMAN	2.97871e-08	9537.04	8370.56	8079.59	9600.69	6711.26	9116.4	NaN	NaN	5179.18	11080.1	9320.11	10881.3	13259.3	13044.2	12753.8	4991.63	5169	NaN	9191.72	11302	8810.23	25567.1	24063.9	25421.2	17145.8	18870.8	15238.9	NaN	15074.1	10420.4	15015.7	15078.3	12846.2	15776	7017.86	12479.9
O43681	GET3	Homo sapiens	ATPase GET3	GET3_HUMAN	1.16077e-10	103583	100087	100011	92761.7	90683.9	94550.3	114122	100432	117393	101508	82499.5	88362.1	97270.2	83926.3	83679	96643	102255	88547	121308	99339.1	106126	92188.6	95718.1	95949.8	99395.8	103990	91967.8	108552	95476.5	99083.5	83189	88333.5	92063.6	99915.3	101855	113021
O43683;O43683-2;O43683-3	BUB1	Homo sapiens	Mitotic checkpoint serine/threonine-protein kinase BUB1;Isoform 2 of Mitotic checkpoint serine/threonine-protein kinase BUB1;Isoform 3 of Mitotic checkpoint serine/threonine-protein kinase BUB1	BUB1_HUMAN	0.0514953	17777.8	32417.2	18153.8	25028	16416.8	NaN	15220.6	16734.9	NaN	14005.9	NaN	NaN	NaN	46090.6	NaN	NaN	NaN	26546.5	NaN	27312	28917	NaN	NaN	29675	21259.6	22903.1	17756.8	NaN	20937.4	18120.8	NaN	NaN	25532.6	NaN	NaN	13404.1
O43684;O43684-2	BUB3	Homo sapiens	Mitotic checkpoint protein BUB3;Isoform 2 of Mitotic checkpoint protein BUB3	BUB3_HUMAN	2.71952e-24	66346.2	63035.3	62348.3	59476.2	50945.5	49177	39120.4	29185.2	31299.8	66855.1	65149.4	65910.8	69993.5	60111.9	57570.5	49327.4	42600.2	37692.4	80192.4	73357.6	78024.4	70093.3	77492	80899.8	65229.6	63376	47149.8	71123.8	70522.9	68137.4	61006.7	56494.4	63023.8	44172.4	45268.9	55685.9
O43707	ACTN4	Homo sapiens	Alpha-actinin-4	ACTN4_HUMAN	7.65477e-19	641816	606870	654148	918044	899270	899718	1.00374e+06	964786	971597	690337	752452	734430	1.1556e+06	1.07115e+06	1112047	930802	933359	974173	564064	563020	608419	917690	883485	904634	1.08347e+06	1.0429e+06	1158248	795162	827201	804701	1.06208e+06	1.05901e+06	1.01679e+06	907654	983471	991273
O43708	GSTZ1	Homo sapiens	Maleylacetoacetate isomerase	MAAI_HUMAN	2.30924e-21	12811.1	13604.4	13708.9	9886.76	9581.81	10367	14155.9	15387.1	13417.3	14071.3	13550.1	14200	6779.19	9854.77	9168.82	9019.6	10007	9145.08	14892.9	14258.8	13526.8	14735.2	12368.3	11346.3	7467.8	8860.59	6695.27	10264.8	8842.94	8585.83	7944.93	9077.39	7682.12	7382.54	6490.03	5958.49
O43709;O43709-3	BUD23	Homo sapiens	Probable 18S rRNA (guanine-N(7))-methyltransferase;Isoform 3 of Probable 18S rRNA (guanine-N(7))-methyltransferase	BUD23_HUMAN	3.14881e-05	5327.4	6220.02	5873.76	3453.79	3491.86	3285.13	NaN	2798.05	NaN	5562.92	3838.87	6044.9	5317.42	5468.32	5396.76	3846.23	2230.64	3546.97	7795.94	6643.63	4687.95	5005.18	4666.77	6364.93	2016.16	NaN	3885.7	3378.75	4670.21	5397.31	4779.4	3705.82	3728.01	2552.42	NaN	NaN
O43715	TRIAP1	Homo sapiens	TP53-regulated inhibitor of apoptosis 1	TRIA1_HUMAN	1.00522e-16	6111.43	5835.73	5507.94	3735.7	6523.21	5915.41	4003.24	7894.92	6744.03	4607.74	6298	5841.26	5459.26	4353.48	6147.44	4312.35	3747.94	4336.6	6822.89	8569.56	9751.91	9622.88	9887.35	9518.68	4827.42	6733.74	8318.71	4584.12	4548.09	5542.35	4027.87	4045.86	2462.41	2581.54	4300.91	4104.78
O43716	GATC	Homo sapiens	Glutamyl-tRNA(Gln) amidotransferase subunit C, mitochondrial	GATC_HUMAN	2.46414e-12	8433.74	7798.07	9022.6	6469.41	7008.47	7614.05	12001.6	12424.9	10829.3	8354.66	9609.37	10608.6	7980	7990.03	7791.42	7370.16	5384.26	7309.14	7511.54	9213.38	9846.54	10050	8803.86	9910.85	5657.42	5249.26	4464.68	5922.93	5660.37	6610.08	6267.23	6143.11	5914.14	4514.06	5711.91	5964.98
O43719	HTATSF1	Homo sapiens	HIV Tat-specific factor 1	HTSF1_HUMAN	4.55375e-28	11207.9	9414.66	10800	9143.49	6358.63	6343.4	5827.95	5164.78	4047.56	9078.5	9673.47	9118.5	9971.07	10218	9218.91	5957.9	5224.7	5757.52	10096.2	8742.6	10048.2	7589.93	7834.53	7339.26	8206.68	7121.12	7691	10801.3	10376.7	9693.98	8376.85	7787.38	8721.42	6023.12	6140.19	9234.22
O43731	KDELR3	Homo sapiens	ER lumen protein-retaining receptor 3	ERD23_HUMAN	2.16238e-07	29086.2	57081.8	34070.6	27662.3	24935.8	32522.2	16971.4	13834.5	14817.8	29808.1	31316.3	23688.9	23533.1	29668.3	27558.7	24490.9	21181.2	22374.7	23557.5	26529.1	18261.4	15366.3	16029	15139.2	20492.8	26406.8	16491.2	20062	27318.8	25073.2	23046.6	27029.6	24538.2	38898.7	18985	6487.74
O43734;O43734-2;O43734-5	TRAF3IP2	Homo sapiens	E3 ubiquitin ligase TRAF3IP2;Isoform 2 of E3 ubiquitin ligase TRAF3IP2;Isoform 5 of E3 ubiquitin ligase TRAF3IP2	CIKS_HUMAN	5.60672e-10	1012.72	1743.53	1832.17	1526.96	NaN	886.082	NaN	915.663	1289.95	1091.31	416.418	738.359	859.935	1077.62	NaN	768.589	NaN	1017.87	2305.64	724.881	1532.78	1112.99	412.141	722.753	NaN	NaN	910.844	NaN	296.577	325.882	NaN	NaN	1174.81	NaN	NaN	NaN
O43739;O43739-2	CYTH3	Homo sapiens	Cytohesin-3;Isoform 2 of Cytohesin-3	CYH3_HUMAN	1.70182e-09	8050.97	7050.62	8109.66	12214.2	13029.8	12961.4	25598	17970.7	20387	5106.37	6080.4	9873.99	10266.4	13396.4	11924.2	11105.8	12325.4	12539.9	8109.06	6817.2	7028.8	13913.2	12839.8	11173.2	14063.8	15729.9	17037.2	6446.46	6527.8	7335.72	11214.1	10918.7	9534.21	8869.31	10129.9	7056.88
O43741	PRKAB2	Homo sapiens	5'-AMP-activated protein kinase subunit beta-2	AAKB2_HUMAN	8.12348e-16	4520.9	5144.16	3151.93	7707.96	6937.11	7438.59	6726.94	4251.72	4200.3	4309.89	4169.99	3740.24	5706.52	4798.24	5253.48	6445.52	5651.62	6002.7	5335.68	4039.73	5215.03	6344.86	7693.76	8375.13	10595.8	12482.5	10768.2	4836.69	4444.36	4280.41	6288.66	5683.24	7483.06	8851.66	8984.61	8401.75
O43747;O43747-2	AP1G1	Homo sapiens	AP-1 complex subunit gamma-1;Isoform 2 of AP-1 complex subunit gamma-1	AP1G1_HUMAN	1.04987e-18	51944.2	45714.8	44186.4	48390.4	41083	41499.9	49878.8	36010.9	37846.2	48106.1	38992	39002.9	40900.9	37708.3	35490.2	46837	47469.4	39305.6	50121.4	41303.6	44605.1	37427.9	42320.3	39388.7	50877.3	53788.9	47609.3	57760.1	45542.2	47357.7	39076.8	41780.3	44379.7	43418.1	43975.7	39992.9
O43752	STX6	Homo sapiens	Syntaxin-6	STX6_HUMAN	3.74496e-21	12760.6	16516.2	16155.1	10359	10512.4	11618.4	10333.6	8556.31	9548.71	17182.9	22373.3	19640.8	11633.2	11545.9	12371.8	9609.68	8658.49	9639.6	16855.8	17884.5	17681	11373.9	10057.4	10480.1	9459.07	9960.69	10788.1	17178.9	21565.9	21160.8	12811.9	12645.7	10509.2	9719.26	8935	6127.93
O43759;O43759-2	SYNGR1	Homo sapiens	Synaptogyrin-1;Isoform 1B of Synaptogyrin-1	SNG1_HUMAN	3.30506e-06	6224.84	6492.58	4539.74	NaN	6175.02	NaN	NaN	3163.82	3307.77	4130.87	2191.67	3130.85	NaN	NaN	NaN	NaN	NaN	NaN	15270.8	17708	18099.7	9535.46	9865.21	9720.78	7345.86	8592.64	6046.34	NaN	NaN	NaN	NaN	NaN	NaN	NaN	NaN	NaN
O43760;O43760-2	SYNGR2	Homo sapiens	Synaptogyrin-2;Isoform 2 of Synaptogyrin-2	SNG2_HUMAN	0.000268709	NaN	5596.75	4528.96	NaN	NaN	2780.75	20212.4	NaN	12145.5	NaN	3439.46	6991.9	NaN	3089.7	NaN	NaN	NaN	NaN	5995.48	5092.86	NaN	1255.94	1023.73	NaN	2196.52	NaN	NaN	1829.91	NaN	2624.53	NaN	2243.66	833.148	4537.46	NaN	NaN
O43765	SGTA	Homo sapiens	Small glutamine-rich tetratricopeptide repeat-containing protein alpha	SGTA_HUMAN	1.13365e-14	96150.9	80835.3	93100.2	75762.2	78431.2	72610.6	71584.2	62993.7	62919.5	95065.4	100390	90042.9	81791.6	81120.7	83934.9	70649.1	69015.7	70771.5	101718	102199	100439	86923.3	89986.9	86913.4	82682.1	80511.4	90197.7	101972	101550	90017.2	79010.4	77519.7	79279.1	71243.4	79791.1	98868
O43768;O43768-2;O43768-3;O43768-4;O43768-9	ENSA	Homo sapiens	Alpha-endosulfine;Isoform 2 of Alpha-endosulfine;Isoform 3 of Alpha-endosulfine;Isoform 4 of Alpha-endosulfine;Isoform 9 of Alpha-endosulfine	ENSA_HUMAN	3.43194e-24	12491.3	9297.72	11683.5	8351.21	7733.93	5457.35	7276.77	7949.04	7873.42	10874.3	11175.4	11463.2	9378.87	9553.78	8376.17	7731.25	7088.92	8539.99	12602.5	11906	12128.6	10706.4	10475.8	8915.91	8030.11	7774.62	9738.15	10084.9	12500.7	12246.8	9025.74	9393.33	6842.56	7364.53	9669.18	11250.2
O43772	SLC25A20	Homo sapiens	Mitochondrial carnitine/acylcarnitine carrier protein	MCAT_HUMAN	7.29581e-21	4479.54	9525.79	6445.91	26948.5	24469	28265.1	26596.8	32624.8	27848.7	3810.99	2431.91	3673.09	14296.6	15009.5	16371.9	25223.3	25298.6	20648.5	8008.03	6568.82	5304.19	11743	12292.6	14360.3	20330.5	23224.6	12870.3	3902.42	3791.57	3935.35	16040.7	18029.2	17159	47587.4	21040.1	9187.43
O43776	NARS1	Homo sapiens	Asparagine--tRNA ligase, cytoplasmic	SYNC_HUMAN	2.94798e-12	122670	125047	122875	113331	106046	105015	41540.8	88749.3	71363.5	130157	112645	118154	120080	98771.5	104281	107432	113058	111479	120675	114161	122772	88811.8	102495	98943.5	107403	101324	81354.7	132625	126437	125672	115664	107532	124012	134116	136319	132064
O43795	MYO1B	Homo sapiens	Unconventional myosin-Ib	MYO1B_HUMAN	1.60185e-15	148839	154072	145035	205123	164175	182708	146646	149455	151410	155547	149533	155523	149172	145197	158218	139191	134854	114580	162049	161968	168921	126951	132070	123561	140857	147761	107726	176727	173642	173111	145272	155353	168459	115876	108194	95348.4
O43795-2	MYO1B	Homo sapiens	Isoform 2 of Unconventional myosin-Ib	MYO1B_HUMAN	0.000975647	NaN	2872.38	1037.37	7504.44	NaN	NaN	NaN	NaN	NaN	NaN	NaN	NaN	3064.79	NaN	NaN	3235.47	NaN	NaN	4334.59	NaN	NaN	NaN	NaN	2195.58	NaN	NaN	NaN	1132.16	10203	3839.71	3649.96	NaN	NaN	NaN	NaN	NaN
O43805	SSNA1	Homo sapiens	Sjoegren syndrome nuclear autoantigen 1	SSNA1_HUMAN	1.35588e-08	1220.94	868.845	1027.77	2303.91	865.376	1455.23	NaN	NaN	NaN	1315.47	0.850879	1065.38	3263.15	1404.78	910.653	318.406	542.158	NaN	3074.3	2205.04	2302.68	1651.13	2207.35	1807.8	3173.31	4076.1	NaN	1043.59	1470.95	2063.13	1674.81	1624.07	3237.77	342.256	360.194	1974.59
O43809	NUDT21	Homo sapiens	Cleavage and polyadenylation specificity factor subunit 5	CPSF5_HUMAN	5.21689e-32	69157.8	58581.1	64031.3	57453.1	51429	48021.8	10943.2	13733.4	14834	73307.1	59311.5	67082.2	66153.8	56540.6	54329	48225.7	43271.9	40770.1	77392.8	72088.7	86315	81042.5	83878.3	85762.5	59853.7	59168.3	46067.9	59584	60453.6	60521.6	56065.4	51807.8	59339	39059.7	42508.5	54900.3
O43813	LANCL1	Homo sapiens	Glutathione S-transferase LANCL1	LANC1_HUMAN	1.82795e-14	153436	138245	127438	161533	173534	151753	146182	131821	146934	161091	134630	138858	162643	130396	132836	144099	153680	131220	172860	157712	150549	162558	174090	190267	184060	187317	152133	166439	155993	152207	135770	141663	154944	165070	156050	129406
O43815	STRN	Homo sapiens	Striatin	STRN_HUMAN	4.41315e-15	12229.5	12170.6	12092.5	12825.8	11416	12241.5	9881.22	13317.3	12380.3	10684.7	10481.7	9524.11	10076.5	10674.2	10525.3	12051.1	11361.4	11695	7466.14	6532.6	7651.49	7251.18	6985.51	6294.12	9003.07	7731.97	8175.09	11024.1	12748.7	11314.4	10391	9550.66	10584.4	9606.97	10360.4	12470
O43818	RRP9	Homo sapiens	U3 small nucleolar RNA-interacting protein 2	U3IP2_HUMAN	1.20764e-14	20181.1	19155.6	20772.5	12763.3	11343.8	11729	13780.2	6912.71	9231.96	20366.3	21006.5	19635.1	18400.7	16180	13943.9	9018.55	8381.32	10503.4	22002.4	22524	24211.9	19345.5	21898.2	24011.6	13498.5	14473.5	14207.4	21803.8	18976.2	20168.1	15974	15126.8	15928.1	13869.8	13902.5	12435.7
O43819	SCO2	Homo sapiens	Protein SCO2 homolog, mitochondrial	SCO2_HUMAN	1.60679e-06	11962.9	12611.1	10257.8	18267.1	16074.2	15621.4	22189.7	20715.9	14068.1	11953	10112.6	8642.08	13127	13949.7	12443.4	11275.9	13275.3	11853.4	12583.1	8226.3	11521.2	17540.3	16188.6	13402.3	13274.9	13950.6	12323.2	9278.78	6562.3	5791.62	10680.7	10126.8	10143.6	12043.2	7142.62	10318.6
O43822;O43822-3;O43822-4	CFAP410	Homo sapiens	Cilia- and flagella-associated protein 410;Isoform 3 of Cilia- and flagella-associated protein 410;Isoform 4 of Cilia- and flagella-associated protein 410	CF410_HUMAN	8.78139e-10	10580.9	8092.12	8638.87	10534.3	15480	11748	17082.3	15175.7	11331.8	10382.2	7420.5	6108.82	8686.82	10324.2	8573.95	12340.9	10237.4	13203.9	3853.12	7132.17	9813.7	11754.9	11612.6	10843.8	13373.3	10292.4	12903.8	5130.5	5418.44	5899.79	10883.5	11573.5	8078.92	9750.68	11457.5	8559.54
O43823	AKAP8	Homo sapiens	A-kinase anchor protein 8	AKAP8_HUMAN	1.27891e-20	11300	12397.2	13114.6	9543.7	8809.61	8877.13	8912.38	5662.17	6608.41	13000.1	14716.2	15469.6	13317.1	11585.7	10398.4	7632.87	7598.92	8164.34	14620.3	17413.2	16167.7	16987.1	14593.3	16372.3	12110	10579.2	11274.6	10448.6	14414.4	13742.7	11708.1	9874.63	9805.87	6263.66	6738.98	10901.5
O43824	GTPBP6	Homo sapiens	Putative GTP-binding protein 6	GTPB6_HUMAN	3.46003e-12	7916.35	7284.86	5480.57	5851.1	5214.17	6791.48	10760.5	8552.83	7022.67	6046.42	5011.29	4028.12	5007.81	4925.5	4956.86	5687.78	4349.15	4617.21	7013.45	7560.87	6760.08	6408.64	10028.3	7347.64	5179.96	5304.49	4224.83	4928.16	2899.26	4176.64	4849.9	4893.41	5505.89	6725.23	5528.2	3290.76
O43826;O43826-2	SLC37A4	Homo sapiens	Glucose-6-phosphate exchanger SLC37A4;Isoform 2 of Glucose-6-phosphate exchanger SLC37A4	G6PT1_HUMAN	0.0489213	NaN	662.213	NaN	NaN	NaN	NaN	NaN	NaN	NaN	NaN	NaN	NaN	NaN	NaN	NaN	NaN	NaN	NaN	357.441	437.216	NaN	293.084	NaN	NaN	NaN	255.525	NaN	NaN	NaN	NaN	NaN	NaN	NaN	NaN	NaN	NaN
O43829	ZBTB14	Homo sapiens	Zinc finger and BTB domain-containing protein 14	ZBT14_HUMAN	0.000205913	1202.01	1488.71	773.709	1461.89	1316.79	NaN	NaN	1988.09	2371.5	1368.95	NaN	2348.88	1427.24	2147.04	626.233	441.578	NaN	794.283	NaN	1592.97	1378.43	2253.22	2657.62	2098.96	1108.96	658.316	852.286	1160.75	884.666	1357.25	1336.28	1031.13	NaN	848.048	766.525	NaN
O43837	IDH3B	Homo sapiens	Isocitrate dehydrogenase [NAD] subunit beta, mitochondrial	IDH3B_HUMAN	1.08059e-20	52100.8	49059.5	48320.5	47595.8	45501	46531.3	93976.2	111015	90806.6	47839.8	37622.7	44886.8	34259.6	41240.2	38843.4	54495.7	50771.2	50679.5	40780.7	41930	41194.6	46609.7	47159.2	44529.9	38621.3	44258.6	38131.2	34186.9	30098.5	36086	39002.6	39205.2	39586.6	39685.9	37681.2	36988.6
O43847;O43847-2	NRDC	Homo sapiens	Nardilysin;Isoform 2 of Nardilysin	NRDC_HUMAN	4.67839e-29	28261.3	26862.6	26262.7	25064.9	23588.9	21115.5	11026.1	18588.7	18723.6	24617.5	17380.4	24332.1	21977.9	20907	21851	18294.1	19456.6	21068.8	25366.1	25004.1	24994.1	16150.2	18818.9	19537.3	22075.6	20669.1	22416.1	23394.1	21952.1	22577.2	22421.8	21837.5	24117.6	21457.6	22174	17016.2
O43852-2	CALU	Homo sapiens	Isoform 2 of Calumenin	CALU_HUMAN	0.00058278	99905	87983	90573.4	129964	153861	127424	357427	227140	239941	79057	67766.1	63920.7	76613.4	122064	92497.5	110713	117363	147178	60796.1	63533.5	67114.5	80883.6	69219	74852.8	131190	120416	146778	70827.3	77491.3	80499.4	94126.4	95213.5	79582.6	104875	104147	136705
O43852-3	CALU	Homo sapiens	Isoform 3 of Calumenin	CALU_HUMAN	9.49658e-30	2.02489e+06	1.734e+06	1.82481e+06	1.60279e+06	1.68676e+06	1583145	1.92732e+06	2559764	1960981	1.90194e+06	2.0361e+06	1.83641e+06	1.3248e+06	1.486e+06	1.49969e+06	1.64814e+06	1680553	1.73012e+06	1.8412e+06	1.72914e+06	1.99763e+06	1.02203e+06	1.03749e+06	960545	1.13004e+06	1.17927e+06	1.13888e+06	2.27721e+06	2.13911e+06	2.16836e+06	1.52568e+06	1.4782e+06	1.55254e+06	1.59512e+06	1.59318e+06	2.10617e+06
O43854;O43854-2	EDIL3	Homo sapiens	EGF-like repeat and discoidin I-like domain-containing protein 3;Isoform 2 of EGF-like repeat and discoidin I-like domain-containing protein 3	EDIL3_HUMAN	6.85881e-17	7597.16	9121.33	8644.45	121678	111477	119266	226311	279362	228437	NaN	NaN	NaN	23694.3	29943.1	28034.2	157588	169137	141077	2151.49	NaN	954.528	4720.59	4633.81	4498.08	76672.3	89134.4	62236.7	1764.52	NaN	1924.76	25342.1	30461.9	30471.4	82480.2	64134.4	39572.6
O43861;O43861-2	ATP9B	Homo sapiens	Probable phospholipid-transporting ATPase IIB;Isoform 2 of Probable phospholipid-transporting ATPase IIB	ATP9B_HUMAN	3.77089e-11	4680.61	7144.09	5840.57	5544.63	4702.05	4056.8	12689.7	4328.91	6771.17	4585.15	5447.06	4141.51	5265.91	5945.63	4132.49	3843.56	3963.2	4544.77	5146.43	4774.08	4376.56	4141.27	3835.36	3622.31	4105.85	4648.43	3608.1	4066.95	3556.18	4626.97	3854.49	3779.46	3189.76	3336.7	3251.62	NaN
O43865	AHCYL1	Homo sapiens	S-adenosylhomocysteine hydrolase-like protein 1	SAHH2_HUMAN	3.92059e-20	71688.2	63207.1	66221.6	66117.2	62079.3	65289.8	45311.9	59906.6	46894	71210.1	65711.6	68238.8	73869.8	63407.9	64039.2	53930.7	52566.2	50363.6	75102.5	67693.1	71138.1	70105.5	75189.3	81066.3	77243	78463.6	64743.6	70943.2	68998.6	66197.2	53199.9	51784.4	63662.1	67640.3	63012.6	62505.2
O43895	XPNPEP2	Homo sapiens	Xaa-Pro aminopeptidase 2	XPP2_HUMAN	1.34958e-07	NaN	2148.14	1598.23	8535.85	6975.77	9770.33	7897.15	11542.4	8395.22	6178.3	154.299	NaN	15345.9	14875.1	13918.7	10865.3	10416.3	9956.88	4406.8	475.364	3134.78	12756.6	12667.8	14011.9	11484.5	10341.1	9055.9	2162.63	NaN	4738.24	8556.22	8025.08	8207.38	7724.02	6778.9	3104.82
O43896	KIF1C	Homo sapiens	Kinesin-like protein KIF1C	KIF1C_HUMAN	9.38796e-24	7438.56	8133.97	7863.6	9027.27	8238.2	9273.95	7672.2	7888.97	8442.92	6790.79	6429.51	7674.5	7563.65	6559.62	6945.18	8274.4	7682.68	8379.94	7433.24	5973.09	6146.22	5835.5	5850.44	6124.62	6904.7	8116.18	6686.16	7621.38	5330.16	5434.52	5946.17	6716.44	7489.23	7090.63	5998.54	7511.69
O43897	TLL1	Homo sapiens	Tolloid-like protein 1	TLL1_HUMAN	0.0598981	1796.7	NaN	NaN	NaN	1904.66	NaN	NaN	NaN	NaN	402.458	NaN	NaN	NaN	1288.01	NaN	2016.37	NaN	NaN	2934.15	NaN	NaN	NaN	1972.76	2492.23	2484.8	1183.85	3596.25	1854.71	NaN	2128.83	1643.42	16.091	2645.73	1596.5	NaN	NaN
O43909	EXTL3	Homo sapiens	Exostosin-like 3	EXTL3_HUMAN	3.30957e-22	1381.31	3552.29	1650.08	2530.73	1422.34	2732.77	NaN	577.416	NaN	1730.03	2033.62	1282.62	1863.13	2360.08	2526.26	NaN	1509.05	1000.75	4094.55	3393.73	2934.69	2777.26	1753.29	2304.29	2203.97	2925.66	1554.82	675.511	986.314	1591.9	1918.16	1145.56	1945.72	3317.64	2360.46	NaN
O43913;O43913-2	ORC5	Homo sapiens	Origin recognition complex subunit 5;Isoform 2 of Origin recognition complex subunit 5	ORC5_HUMAN	3.56851e-14	2303.26	2832.82	3648.39	2969.83	2271.22	3165.33	1105.24	1416.25	1838.22	3425.9	2917.92	3091.81	3909.67	2605.03	3386.19	2555.3	2096.23	1820.77	4093.56	5777.6	5583.17	4835.16	4940.04	4657.64	2805.53	3095.84	3569.02	1571.26	1986.52	2299.89	3334.65	3125.17	3100.14	1698.29	1649.16	1361.57
O43920	NDUFS5	Homo sapiens	NADH dehydrogenase [ubiquinone] iron-sulfur protein 5	NDUS5_HUMAN	5.14668e-11	16846.4	17967.4	17329	24838.5	24738.3	27046.9	127130	64291	68476.4	13719.5	19564.7	15176.7	28787.4	33245.3	27081.3	31287.7	30111.4	29517.8	20683.5	19766.7	16754.7	36235.5	29476.6	26474.7	28073.9	29345.1	28499.5	16346.7	16446.7	17691.5	26115.3	27846.7	21305	23823.2	17477.6	27811
O43924	PDE6D	Homo sapiens	Retinal rod rhodopsin-sensitive cGMP 3',5'-cyclic phosphodiesterase subunit delta	PDE6D_HUMAN	1.5188e-27	14428.9	20542.1	20940.7	16719.4	11278.7	14785.2	9487	10126.1	7484.86	22376.9	20693.7	23054.6	21408.2	14897.6	16465.2	13880.8	12998.3	16937.4	20181.8	21599.6	22587.7	18813.7	17540.3	17244.8	12913.7	11177.6	10253.3	17190.8	16528.9	17136.1	14189.6	13616.4	15010.2	10008.7	9874.65	13595.7
O43929-3	ORC4	Homo sapiens	Isoform 3 of Origin recognition complex subunit 4	ORC4_HUMAN	4.15785e-13	4870.12	3467.87	5551.16	3152.73	5715.88	4316.01	2500.66	4928.75	4422.25	4197.15	3697.07	4595.84	3794.45	3148.78	3690.32	2466.75	2554.04	3814.92	3244.28	6379.98	6230.83	5813.64	5465.1	5267.64	2412.46	3049.46	5010.84	2288.77	1892.37	2471.91	2821.01	3522.54	2834.01	2779.48	3733.9	1769.43
O43933;O43933-2	PEX1	Homo sapiens	Peroxisome biogenesis factor 1;Isoform 2 of Peroxisome biogenesis factor 1	PEX1_HUMAN	5.37142e-23	2629.35	2025.84	2011.91	3181.89	4035.54	2427.95	NaN	1504.64	1922.8	2209.14	1435.65	NaN	4328.38	3045.58	2314.98	4180.05	3398.01	3626.33	1142.71	1856.98	1422.73	2500.81	1711.36	1715.23	2366.74	2568.51	1846.47	1992.5	1153.01	1835.68	2350.99	2129.61	1883.48	2762.12	2596.94	2365.83
O60216	RAD21	Homo sapiens	Double-strand-break repair protein rad21 homolog	RAD21_HUMAN	1.80232e-13	15849	14474	15147	12802.4	13536.2	10671.4	14650.5	9249.98	10145.8	15239.5	17652.9	15476.8	19131.1	14192.1	15719.8	8094.01	9406.44	7280.1	21530.8	20026.9	20798.8	22919.3	27103.4	26583.1	21971.1	21132.8	18224.2	16862.5	14287.9	14911.2	13279.9	10346.5	15263.1	9563.25	12195.9	17198.7
O60220	TIMM8A	Homo sapiens	Mitochondrial import inner membrane translocase subunit Tim8 A	TIM8A_HUMAN	1.59175e-06	25322.2	24487.5	27961.2	26886.7	24619.1	22920.7	42441.3	44035.9	38830.5	28006.7	28811.6	23790.9	24410.2	26154.2	21235.5	24668.7	18677.3	23369.9	31818.8	30481.4	32421.1	27983.6	24860.1	32022.9	19254	19354.7	21346.6	24438.3	20638.9	24800.5	23041.2	22150.2	22415.8	19893.3	19601.4	25952.9
O60229;O60229-2	KALRN	Homo sapiens	Kalirin;Isoform 2 of Kalirin	KALRN_HUMAN	0.149139	NaN	NaN	1306.76	1712.88	NaN	70.1433	NaN	NaN	NaN	NaN	1.6216	NaN	10.9151	NaN	1816.62	NaN	NaN	NaN	2249.84	618.033	NaN	478.485	NaN	320.611	191.172	NaN	NaN	1031.51	557.866	NaN	413.196	NaN	NaN	NaN	NaN	NaN
O60231	DHX16	Homo sapiens	Pre-mRNA-splicing factor ATP-dependent RNA helicase DHX16	DHX16_HUMAN	1.38418e-10	6240.13	5783.48	6206.75	6045.74	5954.82	5614.29	4274.39	6026.97	5939.43	6629.99	5735.38	6214.14	5415.23	5657.73	5560.54	5096.73	5452.31	5172.56	6312.62	7434.98	7960.74	6439.58	7306.51	6825.03	6829.25	6851.19	6823.76	5333.66	5867.46	5631.62	5191.27	5447.42	5513.82	4586.82	4819.47	4222.8
O60232	ZNRD2	Homo sapiens	Protein ZNRD2	ZNRD2_HUMAN	2.10155e-16	22222.7	21995.8	22600.8	19411.3	20215.8	20484.7	10005.7	10312.9	10246.5	21480.9	22195.2	22147.7	27970.3	21611.6	24463	15991.4	17450.9	18130.2	24287.1	23430	21721.8	21046.3	19113.1	20747.2	26181	25720	26631.8	24071	22787.6	23022.8	25029.7	20870.9	24315.6	18298.9	21978.1	30058.4
O60234	GMFG	Homo sapiens	Glia maturation factor gamma	GMFG_HUMAN	0.0318558	NaN	1.20823	NaN	NaN	0.461216	NaN	NaN	NaN	NaN	1.36234	NaN	NaN	NaN	1.05193	NaN	NaN	NaN	NaN	2.77887	NaN	0.798348	NaN	NaN	NaN	NaN	NaN	NaN	1.19368	1.45297	NaN	NaN	NaN	NaN	NaN	NaN	NaN
O60237;O60237-6	PPP1R12B	Homo sapiens	Protein phosphatase 1 regulatory subunit 12B;Isoform 6 of Protein phosphatase 1 regulatory subunit 12B	MYPT2_HUMAN	7.41403e-07	4341.16	2029.68	5589.46	4441.38	9300.21	7039.87	NaN	14337.7	3003.99	2721.96	NaN	4310.28	3305.25	NaN	3481.42	8833.28	3588.76	NaN	938.869	2255.53	1959.77	3512.92	4564.2	2946.41	3062.53	4212.52	6505.81	1687.6	1151.64	1546.15	2849.7	2620.72	4822.54	3846.91	3287.98	2717.11
O60238;O60238-2	BNIP3L	Homo sapiens	BCL2/adenovirus E1B 19 kDa protein-interacting protein 3-like;Isoform 2 of BCL2/adenovirus E1B 19 kDa protein-interacting protein 3-like	BNI3L_HUMAN	2.6607e-24	6502.09	11200.8	6736.96	7462.86	8067.27	8197.81	9957.34	6201.18	6160.36	4900.53	4666.67	3901.84	5648.93	7366.11	6204.15	8801.11	8758.13	10851.9	11447.4	8423.72	7330.18	8020.65	9199.74	10665.4	8585.42	10083.3	9136.19	3489.63	4413.43	5184.17	5822.62	7556.07	8078.69	10626.2	6960.71	5218.03
O60239;O60239-2	SH3BP5	Homo sapiens	SH3 domain-binding protein 5;Isoform 2 of SH3 domain-binding protein 5	3BP5_HUMAN	0.00335182	676.43	481.965	477.395	492.397	382.339	NaN	NaN	NaN	NaN	447.887	NaN	NaN	326.219	NaN	NaN	NaN	368.969	NaN	NaN	NaN	NaN	NaN	NaN	NaN	271.426	195.084	171.715	NaN	NaN	NaN	NaN	NaN	NaN	NaN	NaN	214.252
O60244	MED14	Homo sapiens	Mediator of RNA polymerase II transcription subunit 14	MED14_HUMAN	4.44339e-16	4338.06	5071.28	5387.11	5517.56	3183.03	3961.32	4391.83	3457.94	2725.39	4458.5	4819.88	3747.65	4044.29	3482.9	4611.97	4863.39	2729.76	3605.19	5831.64	5443.06	4929.06	5563.88	5345.81	5605.83	4873.32	5050.97	3022.21	4518.99	3339.35	4013.14	3455.36	5023.05	3839.57	5292.83	3663.72	3575.79
O60256	PRPSAP2	Homo sapiens	Phosphoribosyl pyrophosphate synthase-associated protein 2	KPRB_HUMAN	1.19033e-10	35252.7	33885.1	35469.5	29247.4	30548.5	30670.9	27904.9	27903.2	25265.1	31151.1	32172.2	32601	26610.8	28032.1	26677.8	28734.9	31359.1	27503.5	30547	34737.9	35299.8	31569.4	30380.7	30168.2	30475.9	33342.7	31313.1	30596.2	25107.7	27360.6	24901.7	24565.5	24401.3	34283.2	33100.8	25512.5
O60264	SMARCA5	Homo sapiens	SWI/SNF-related matrix-associated actin-dependent regulator of chromatin subfamily A member 5	SMCA5_HUMAN	5.26235e-23	15552.8	12550.8	13856.7	9749.62	11153	10162.3	16665	11789.9	10694.2	12740.5	12081.7	13162.8	9494.3	12294.2	11724.1	9340	10305.8	10627.4	13565.1	13336.9	13684	13176.4	14044.4	12362.2	11603.9	11673.5	11854.9	11491	10718.4	11676.4	10566.8	11214.5	11357.8	8790.47	10015.1	7785.85
O60266;O60266-2	ADCY3	Homo sapiens	Adenylate cyclase type 3;Isoform 2 of Adenylate cyclase type 3	ADCY3_HUMAN	0.00292728	31501.9	36500.4	31539.6	69987.3	46681.3	41165.5	NaN	76160.2	60047.2	30847.7	27397.4	39663.5	2481.52	41422.3	33119.5	41433.1	41893.4	44682.2	26062.4	26337.3	NaN	37143.3	31177.7	25856.6	38956.5	29437	34413.1	31241.2	34922	43182.6	14380.6	36950.8	40638.6	25500.5	38396.3	10024.5
O60268;O60268-3	KIAA0513	Homo sapiens	Uncharacterized protein KIAA0513;Isoform 3 of Uncharacterized protein KIAA0513	K0513_HUMAN	1.83144e-24	3477.19	3448.86	3915.7	2139.53	2145.16	2482.51	2864.5	1701.3	2898.86	2527.07	3877.77	3606.55	2339.74	2677.19	2408.66	1779.69	1689.84	2912.67	2861.58	2520.03	2426.02	1301.94	1166.05	1254.84	1935.86	1300.16	1322.02	2567.89	2926.52	2414.17	2121.47	2358.33	1677.77	2831.97	3353.15	3159.5
O60271	SPAG9	Homo sapiens	C-Jun-amino-terminal kinase-interacting protein 4	JIP4_HUMAN	2.90872e-23	92173.9	87069.6	91362	75151	69353.1	67620.1	77514.9	58098.4	63246.3	94788.5	103934	92196.1	74584.4	71231.5	68253	67713.9	66412.7	62766.2	86552.3	86044.9	87538.7	58950.8	60004.4	59975.4	68471.1	67310.4	68855.5	95660.8	91338.4	94362.2	68873.8	64100.4	69746.8	62661.8	65929.9	66366.9
O60282	KIF5C	Homo sapiens	Kinesin heavy chain isoform 5C	KIF5C_HUMAN	0.0832134	6024.7	7503.45	5829.96	8133.12	NaN	8813.33	12872.5	NaN	10685.7	4747.61	NaN	NaN	NaN	3123.31	NaN	6926.17	8854.6	7047.52	NaN	7452.31	NaN	5653.88	3957.64	6345.34	1181.29	7544.81	4854.04	NaN	3179.64	3824.34	3271.35	5090	4816.6	10615.4	6947.75	NaN
O60284	ST18	Homo sapiens	Suppression of tumorigenicity 18 protein	ST18_HUMAN	0.00080574	NaN	0.332337	NaN	NaN	0.787523	NaN	NaN	NaN	NaN	1.18415	NaN	NaN	NaN	NaN	NaN	NaN	0.306362	NaN	0.780747	1.577	NaN	NaN	1.91977	1.04291	NaN	NaN	NaN	1.19788	2.22247	NaN	NaN	NaN	1.24696	NaN	NaN	NaN
O60287	URB1	Homo sapiens	Nucleolar pre-ribosomal-associated protein 1	NPA1P_HUMAN	1.164e-17	5780.06	4974.74	5341.56	3902.98	4283.01	4162.68	5628.12	4754.21	3002.35	5279.31	3734.32	5204.03	3544.16	5660.12	5345.35	4797.56	3952.63	4313.55	5236.14	5122.51	4854.88	6026.99	6450.39	5668.44	4070	4072.51	5046.61	4587.57	4118.31	4633.79	4350.32	4828.84	4780.74	3742.35	3563.46	2610.37
O60291;O60291-2	MGRN1	Homo sapiens	E3 ubiquitin-protein ligase MGRN1;Isoform 2 of E3 ubiquitin-protein ligase MGRN1	MGRN1_HUMAN	5.63708e-19	3286.87	3044.94	3126.53	3940.37	3139.37	2959.83	2535.55	2542.08	2575.12	3145.9	3654.02	2192.58	2414.23	2405.93	2306.68	2565.75	2447.95	2597.92	2540.25	2901.55	2472.41	2495.68	2166.32	1324.03	1612.87	2397.24	2387.34	3590.73	2744.39	2626.54	2184.14	2631.21	1963.73	2049.69	2828.06	2005.42
O60292	SIPA1L3	Homo sapiens	Signal-induced proliferation-associated 1-like protein 3	SI1L3_HUMAN	0.0014422	911.732	NaN	793.801	285.749	NaN	NaN	NaN	914.786	512.576	342.254	NaN	1612.55	337.936	NaN	777.962	NaN	NaN	851.662	NaN	778.474	696.805	NaN	NaN	NaN	NaN	NaN	NaN	562.466	578.643	274.79	NaN	313.721	NaN	NaN	NaN	NaN
O60293;O60293-2	ZFC3H1	Homo sapiens	Zinc finger C3H1 domain-containing protein;Isoform 2 of Zinc finger C3H1 domain-containing protein	ZC3H1_HUMAN	0.00015096	1858.4	2206.68	1797.54	1420.46	2024.36	NaN	1405.33	1558.39	2580.52	1972.57	43.4077	1921.97	1233.82	642.272	836.665	1382.27	724.113	NaN	1843.5	2857.7	1612.83	1445.06	1137.99	820.546	1452.11	2459.72	1622.87	1401.63	1193.91	1092.04	1099.94	764.4	NaN	1059.9	996.589	NaN
O60306	AQR	Homo sapiens	RNA helicase aquarius	AQR_HUMAN	4.68146e-22	6215.73	4995.85	5476.75	5972.97	5624.58	5070.55	6786.97	4908.62	4188.89	6163.58	5741.69	4852.32	5047.09	5828.61	4613.36	4354.51	4718.02	4132.99	6702.51	5393.64	6927.5	6122.39	8331.16	7292.68	7757.29	7512.42	7295.52	6094.98	4524.44	4479.41	5465.22	5289.08	6216.33	4623.36	5363.88	3592.39
O60313-2	OPA1	Homo sapiens	Isoform 2 of Dynamin-like 120 kDa protein, mitochondrial	OPA1_HUMAN	1.19603e-22	41290.7	36700.4	38933.2	38425.8	40324.3	40703.9	52471.8	63683.1	53334.7	41254.4	33304.2	37239.1	33238.2	38128.9	38301.5	34404.1	33772.4	34595	42820.8	42946.1	44415.3	46632.4	45155.4	46388.9	35922.5	34710.8	37581.7	36171.3	33494.2	37829.5	33674.6	36127.4	35476.1	29546.2	32269.7	30066.3
O60318	MCM3AP	Homo sapiens	Germinal-center associated nuclear protein	GANP_HUMAN	6.51349e-19	19646.2	20183.2	19701.9	13234.6	13447.3	13978.2	17313.9	16027.2	16165	18516.5	15093	19309.5	14862.1	16651.5	13960.2	12361.8	13593.2	12090.9	18907.5	20093.1	17946.4	22040	22782.9	21000.5	15998.9	15130.9	18505.9	16683	16478.9	16790.4	12658.8	15325.8	13608.9	11283	8927.52	9300.47
O60331;O60331-2;O60331-3;O60331-4	PIP5K1C	Homo sapiens	Phosphatidylinositol 4-phosphate 5-kinase type-1 gamma;Isoform 2 of Phosphatidylinositol 4-phosphate 5-kinase type-1 gamma;Isoform 3 of Phosphatidylinositol 4-phosphate 5-kinase type-1 gamma;Isoform 4 of Phosphatidylinositol 4-phosphate 5-kinase type-1 gamma	PI51C_HUMAN	1.08539e-19	2611.58	3238.73	3420.03	4745.6	3401.01	4139.04	6724.18	7637.51	2561.11	3186.64	3537.22	2895.96	4562.32	4199.5	4465.87	4080.05	3663.91	3219.64	3318.4	4082.37	4051.2	6371.98	7028.25	5882.1	7514.88	8132.45	7379.96	2588.89	3653	3621.03	5054.92	4341.62	5673.13	3165.26	3606.38	3938.39
O60333-3	KIF1B	Homo sapiens	Isoform 3 of Kinesin-like protein KIF1B	KIF1B_HUMAN	4.96998e-06	3887.9	3305.68	3940.84	2690.87	3704.53	2282.69	2686.52	NaN	NaN	4028.64	3546.98	1561.03	3654.72	3824.86	2141.74	2403.76	3789.58	2950.2	NaN	NaN	2740.73	NaN	NaN	NaN	NaN	NaN	2803.03	3259.91	2019.21	2334.96	3101.94	NaN	3307.55	1782.88	3114.37	2309.02
O60333;O60333-2;O60333-4	KIF1B	Homo sapiens	Kinesin-like protein KIF1B;Isoform 2 of Kinesin-like protein KIF1B;Isoform 4 of Kinesin-like protein KIF1B	KIF1B_HUMAN	1.8358e-12	14018.1	13511.7	12627.2	13480.6	11048.2	11587	12828.5	10368.1	11540.9	11588.2	11032.5	12153.1	10715.8	10016.9	9088.41	9633.64	10862.6	11289.9	7606.11	7082.22	8308.02	4774.25	5829.35	6096.79	8630.71	8969.46	8779.89	9842.51	9277.02	9865.57	10010.8	9327.08	9569.62	9854.75	9337.08	9618.58
O60336;O60336-2;O60336-3;O60336-6	MAPKBP1	Homo sapiens	Mitogen-activated protein kinase-binding protein 1;Isoform 2 of Mitogen-activated protein kinase-binding protein 1;Isoform 3 of Mitogen-activated protein kinase-binding protein 1;Isoform 6 of Mitogen-activated protein kinase-binding protein 1	MABP1_HUMAN	1.28056e-14	7033.18	6809.22	8866.44	7584.43	8557.63	7981.35	11390.7	10682.4	14193.5	8267.5	4937.76	5035.31	5399.83	5756.66	7917.9	7358.52	11492.2	11391.9	10960.2	10314.5	11182.6	12013.3	12224.3	12782.4	10809.8	10587.1	12051.9	5653.6	5882.24	7872.39	6906.54	7439.67	7286.65	10043.4	11421.7	8025.67
O60337;O60337-5	MARCHF6	Homo sapiens	E3 ubiquitin-protein ligase MARCHF6;Isoform 2 of E3 ubiquitin-protein ligase MARCHF6	MARH6_HUMAN	8.81946e-12	NaN	930.326	NaN	280.728	387.412	600.019	NaN	NaN	NaN	NaN	NaN	NaN	NaN	201.558	NaN	248.414	NaN	472.382	445.164	292.492	102.58	350.714	256.335	247.771	364.912	501.524	NaN	NaN	252.655	NaN	NaN	NaN	558.876	949.261	248.836	NaN
O60341;O60341-2	KDM1A	Homo sapiens	Lysine-specific histone demethylase 1A;Isoform 2 of Lysine-specific histone demethylase 1A	KDM1A_HUMAN	1.28168e-27	7458.53	7015.12	7222.66	5751.67	4761.66	6271.1	7798.8	7877.03	6965.63	6531.03	5240.33	6996.92	5147	4849.36	5435.3	4351.49	5335.83	4683.87	7314.46	4814.62	6123.57	4428.73	6397.1	6140.45	6005.97	4968.1	6130.83	6296.44	4976.67	5117.69	4299.25	4873.24	6660.77	5209.92	5390.33	4925.33
O60343;O60343-2;O60343-3	TBC1D4	Homo sapiens	TBC1 domain family member 4;Isoform 2 of TBC1 domain family member 4;Isoform 3 of TBC1 domain family member 4	TBCD4_HUMAN	6.88307e-25	9896.84	8490.02	9192.61	9901.64	8426.92	9399.11	8829.79	6926.26	7452	8999.92	7994.37	8595.29	10795.2	7991.65	8022.83	7902.21	7721.78	7571.14	13312	12164.5	12993.4	10219.2	11146.2	10792.3	11499.7	11067.8	10509.2	10770.9	9404.51	9059.4	8250.61	7845.43	8724.48	8230.83	7979.59	6915.92
O60353;O60353-2	FZD6	Homo sapiens	Frizzled-6;Isoform 2 of Frizzled-6	FZD6_HUMAN	7.04171e-18	4343.16	6366.68	4842.94	2123.82	2265.29	2824.16	4059.69	2239.87	2112.51	4051.5	4039.94	4191.49	3057.44	2537.44	2375.63	1902.32	1520.09	2308.12	7095.23	6806.19	7269.33	5310	5843.32	5206.81	4524.84	6562.84	5035.88	3528.74	4068.04	3713.89	2117.92	2145.48	2429.63	1974.38	1381.38	NaN
O60361	NME2P1	Homo sapiens	Putative nucleoside diphosphate kinase	NDK8_HUMAN	2.53264e-05	22085.5	3142.41	7124.02	NaN	73119.9	40124.8	907146	532016	728133	7556.89	NaN	8529.74	4277.67	19567.4	22437.4	42246	69798.3	140850	2607.03	10814.4	9963.08	18726.6	13481.6	13083.1	8575.6	5193.6	149519	NaN	2699.1	NaN	7837.1	21516.7	3421.07	86474.2	116806	8909.19
O60381-3	HBP1	Homo sapiens	Isoform 3 of HMG box-containing protein 1	HBP1_HUMAN	0.0544966	958.55	NaN	NaN	NaN	1240.61	NaN	NaN	NaN	NaN	NaN	NaN	161.329	NaN	NaN	938.504	715.166	NaN	2233.33	NaN	NaN	1228.93	1027.35	NaN	NaN	NaN	NaN	NaN	NaN	NaN	1208.29	1130.04	NaN	NaN	NaN	NaN	NaN
O60383	GDF9	Homo sapiens	Growth/differentiation factor 9	GDF9_HUMAN	0.0234024	821.693	139.096	862.714	NaN	246.994	689.707	1278.49	NaN	1637.03	NaN	1119.58	1115.03	352.547	698.606	NaN	NaN	653.553	NaN	658.536	868.519	470.005	NaN	1328.45	714.148	1019.29	NaN	984.97	NaN	NaN	NaN	NaN	NaN	NaN	NaN	NaN	441.022
O60427	FADS1	Homo sapiens	Acyl-CoA (8-3)-desaturase	FADS1_HUMAN	4.01147e-17	24626.3	102862	26810.3	18732.9	20336.5	19419.9	44366.2	33183.7	40397.9	21570.2	14325.3	15394.7	11246.7	12620.4	14798.9	20127.7	22278.8	14247.8	35227.8	26502.4	18413.5	11459.5	15147.1	15751.7	12631.9	25899.6	12733.3	12377.9	24550.7	16699.7	15848.1	17884.5	25952.4	47657.5	26932.3	3774.61
O60437	PPL	Homo sapiens	Periplakin	PEPL_HUMAN	3.32442e-28	6014.69	5138.62	5803.25	18402.3	16425.4	19423.9	13740.5	13215.8	16126.4	5427.51	5321.2	5463.68	22510.4	18411.2	18597.5	18077.6	17981.1	19561.7	2387.94	2633.8	3068.77	26916.6	27427.5	29501.6	28823.9	29039.8	27726.7	1986.34	2167.55	2016.62	14514.5	12242.9	12711.1	18525.4	20196.7	25234.2
O60443	GSDME	Homo sapiens	Gasdermin-E	GSDME_HUMAN	2.84985e-13	39286.3	37763.3	40267.6	37366.3	35700.6	35167	34274.5	27303.9	28673.3	35333.5	34410.7	34236.8	32141.4	27933.3	27254	32824	33238.8	31387.2	43429.8	44358.8	45150.5	26682	27187.3	27307.1	31430.4	30575.8	28952.9	44152	40462.3	40253	29202.2	29932.9	32523.4	37337.1	35698.2	29976.8
O60447;O60447-2	EVI5	Homo sapiens	Ecotropic viral integration site 5 protein homolog;Isoform 2 of Ecotropic viral integration site 5 protein homolog	EVI5_HUMAN	7.23597e-10	2510.37	1874.57	2699.41	2654.75	1712.71	1954.92	2996.23	1697.34	1609.6	1304.67	1359.42	1816.81	1480.92	1387.95	1389.99	2095.28	2302.8	1967.44	534.072	481.037	1385.76	562.007	660.17	NaN	787.332	883.583	793.149	1231.86	952.635	1531.18	952.197	1156.5	1079.17	1315.63	1663.99	1587.59
O60449-2;O60449-3;Q8IX05	LY75;LY75;CD302	Homo sapiens	Isoform 2 of Lymphocyte antigen 75;Isoform 3 of Lymphocyte antigen 75;CD302 antigen	LY75_HUMAN;LY75_HUMAN;CD302_HUMAN	0.00335389	123.414	17.2418	NaN	NaN	187.963	119.498	NaN	57.7402	338.322	NaN	NaN	NaN	NaN	NaN	940.938	NaN	NaN	NaN	NaN	NaN	NaN	NaN	484.676	634.747	222.988	539.049	NaN	NaN	NaN	NaN	928.468	1095.03	19.8686	361.977	NaN	NaN
O60462;O60462-2;O60462-3;O60462-4;O60462-5	NRP2	Homo sapiens	Neuropilin-2;Isoform A0 of Neuropilin-2;Isoform A17 of Neuropilin-2;Isoform B0 of Neuropilin-2;Isoform B5 of Neuropilin-2	NRP2_HUMAN	4.39253e-07	4460.82	4919.42	4858.92	1766.68	1506.92	1924.84	NaN	1714.41	1337.93	4446.05	3746.71	4322.22	2398.49	3302.76	2988.89	2698.46	2423.31	1913.87	6327.85	6362.61	5136.91	1176.02	7759.1	2460.34	1997.08	1617.71	927.946	6991.66	6128.73	6703.29	3231.49	2232.44	2885.97	7891.84	6810.54	7005.6
O60476	MAN1A2	Homo sapiens	Mannosyl-oligosaccharide 1,2-alpha-mannosidase IB	MA1A2_HUMAN	1.88327e-12	3209.58	6455.42	3652.15	3375.1	3299.29	3540.77	10051.2	6574.8	6954.19	3358.91	3749.8	3172.46	3043.64	3333	3555.62	3701.8	3079.28	4136.34	2101.43	1991.29	1391.15	NaN	1482.73	742.837	1781.49	2152.2	2531.64	2000.57	2922.52	2665.81	3433.02	3560.46	3222.23	7915.33	3740.92	1028.8
O60478	GPR137B	Homo sapiens	Integral membrane protein GPR137B	G137B_HUMAN	0.00196601	NaN	2135.61	NaN	2656.01	2779.96	3131.39	NaN	NaN	NaN	NaN	NaN	NaN	NaN	NaN	3573.62	2608.43	1952.03	NaN	NaN	NaN	NaN	NaN	NaN	NaN	2305.13	2083.82	NaN	1558.22	NaN	NaN	NaN	NaN	1696.49	5743.79	3008.31	NaN
O60488;O60488-2	ACSL4	Homo sapiens	Long-chain-fatty-acid--CoA ligase 4;Isoform Short of Long-chain-fatty-acid--CoA ligase 4	ACSL4_HUMAN	7.12301e-15	46804.2	47539.4	48722.4	32510.2	36757.3	36412.7	58904	54146.8	51597	34639	34768	34135.7	33555.1	39127.2	38567.9	30254.4	30727.1	34157.4	61132.4	62265.9	61179.6	41168.2	39738	38519.9	41270.4	38303.6	38018.4	44772.1	39054.5	43326.5	30505.7	32482.1	32297.5	33288.5	29015.8	24818.6
O60493	SNX3	Homo sapiens	Sorting nexin-3	SNX3_HUMAN	1.27796e-15	211025	194610	202566	205542	201195	213357	225543	196666	206403	203504	205248	186235	200214	149707	181150	198618	197531	188836	143244	126832	125827	136572	131824	138324	150128	146933	152117	189462	178337	182256	171618	151154	173206	193069	207600	253530
O60499	STX10	Homo sapiens	Syntaxin-10	STX10_HUMAN	4.95833e-12	11226.9	14360.1	11770.2	6176.64	5583.11	6204.25	7721.68	4331.01	5347.16	11758.3	13723.6	12743.4	7438.46	8124.72	7772.46	5727.37	5853.06	5674.02	14205.4	13142.1	12983.3	5856.07	6855.17	7655.03	6173.7	6943.17	5576.07	12725.6	10728.3	11420.6	6482.01	5620.42	7830.74	10093.5	8630.92	3756.49
O60502;O60502-4	OGA	Homo sapiens	Protein O-GlcNAcase;Isoform 4 of Protein O-GlcNAcase	OGA_HUMAN	1.09334e-20	30980.4	31024.6	31369.3	26391.5	27773.9	26877	33644.1	19602.7	22021.6	26101	30835.3	24632	18459.4	18781.4	16752.2	23513.8	20532.6	23611.4	27437.6	27338.3	25927.7	22715.5	20561.1	21145.8	19246.3	19359.5	19558	27110.4	26817	25400	19016.5	17905.9	19040.9	22582.3	20877.8	18055.4
O60503	ADCY9	Homo sapiens	Adenylate cyclase type 9	ADCY9_HUMAN	2.43118e-33	2300.51	3171.17	2234.24	3740.19	2711.46	3104.18	2404	3862.46	3554.96	1683.16	2694.28	2935.08	3161.99	3353.08	3329.2	2122.71	1936.42	2556.45	1809.92	2116.44	1865.49	1230.3	2000.67	2038.62	2448.64	2910.08	2804.96	1850.04	2201.19	1773.07	2900.56	2678.42	3600.33	2669.66	2493.81	NaN
O60504	SORBS3	Homo sapiens	Vinexin	VINEX_HUMAN	7.52108e-22	29801.9	28320.6	30185.6	32651.9	33131.3	33550.5	25290.6	28436.6	29082.1	33069.7	35382.8	34320.9	50997.9	46029.3	44588.4	35353.9	37315.8	33924.8	25171.9	25967.3	26297.4	42094.3	38825.2	37637.3	48917.8	48183.3	44118.9	42848.2	41510.6	40431.5	49665.9	47565.1	46010.1	44944.7	44360.1	61089
O60506	SYNCRIP	Homo sapiens	Heterogeneous nuclear ribonucleoprotein Q	HNRPQ_HUMAN	2.50239e-19	269951	370327	275757	248447	224280	231237	223164	210911	213443	259409	294498	297222	283751	253040	269023	246622	234770	243383	324526	289349	290579	269269	263148	278542	232780	259578	230921	229882	258768	252643	243356	253056	265175	239388	237827	292004
O60506-3	SYNCRIP	Homo sapiens	Isoform 3 of Heterogeneous nuclear ribonucleoprotein Q	HNRPQ_HUMAN	0.00751062	6781.59	9855.82	5144.99	3061.64	4336.37	7029.3	5911.13	4505.49	3928.9	6400.05	6214.98	6398.56	5699.91	7848.23	8446.84	4651.31	4931.66	4299.36	6506.01	5980.82	5245.37	5750.26	6494.92	6416.33	4331.78	4989.11	5080.49	4047.91	6253.6	4780.94	4883.84	5876.46	5341.21	5413.32	3610.03	5374.38
O60507	TPST1	Homo sapiens	Protein-tyrosine sulfotransferase 1	TPST1_HUMAN	1.09789e-22	3948.38	4527.21	4068.74	2719.78	2079	2309.2	4041.27	3635.94	2934.71	3254.06	1414.36	3501.39	2671.8	4861.67	3572.11	1796.86	1719.63	2332.24	1329.39	1641.76	1472.05	1016.6	1697.74	1597.91	1600.23	1589.32	1739.86	3009.62	2498.88	3186.09	2753.26	3131.89	2864.52	3563.41	2164.48	624.249
O60508	CDC40	Homo sapiens	Pre-mRNA-processing factor 17	PRP17_HUMAN	6.06983e-22	6626.94	7505.86	8228.88	6562.85	7122.42	6211.64	4490.58	12170.1	9285.05	7210.27	11821.1	9322.6	9839.34	7817.84	8976.14	6979.72	7965.29	7323.96	8352.07	9627.46	8978.67	11323.6	11373.3	11062.3	7914.77	7839.85	9989.27	7074.37	8881.26	8937.15	8595.59	8427.34	8225.27	7087.91	8113.05	6451.4
O60513	B4GALT4	Homo sapiens	Beta-1,4-galactosyltransferase 4	B4GT4_HUMAN	1.30926e-14	4196.68	7518.02	4495.23	8569.37	6245.92	5965.22	23679.9	6402.69	6248.25	3004.96	2238.73	3586.59	5042	6253.29	8262.34	7851.34	7882.6	5988.79	2939.58	2387.53	2358.87	3322.16	3847.43	4123.84	7611.58	8813.2	4470.41	2608.26	3382.47	3418.38	6029.46	5842.68	5992.59	9657.29	5187.03	2311.83
O60518	RANBP6	Homo sapiens	Ran-binding protein 6	RNBP6_HUMAN	1.69346e-16	5469.65	5236.61	5318.47	6447.06	5416.93	4809.44	6641.34	4578.36	4637.63	5466.4	6729.3	4552.76	3421.91	3974.26	3349.72	4201.16	4071.44	3469.37	6295.24	4706.73	4545.53	3455.81	4955.97	3992.51	4356.44	3255.39	3547.09	4556.14	3782.79	4669.77	3695.37	3984.99	4972.01	4269.86	3644.64	2504.33
O60524;O60524-3;O60524-4;O60524-5	NEMF	Homo sapiens	Nuclear export mediator factor NEMF;Isoform 3 of Nuclear export mediator factor NEMF;Isoform 4 of Nuclear export mediator factor NEMF;Isoform 5 of Nuclear export mediator factor NEMF	NEMF_HUMAN	2.08395e-24	21027.8	22651.6	18348.6	19944.8	20230.8	20336.7	22409	21192.7	21646	18044	16132.4	17087.4	17206.4	18193.1	17681.3	21277.5	20070.4	20632.7	18959	18095.7	18136.7	18835.7	19201	19325.9	19784.3	20297.2	20117.9	13092.8	15278.9	14645.7	16235.2	16790.5	17533.2	20705.9	20528	13659.8
O60547	GMDS	Homo sapiens	GDP-mannose 4,6 dehydratase	GMDS_HUMAN	1.96056e-14	28805.5	26708.4	26958.7	24819.2	27494.8	28978.6	14463.5	15332.5	13839.2	26661.3	22908.2	30106.9	25187.2	20420	22447.2	24640	24713	22581	20827.8	19207.7	19709.3	18437.1	19479.2	21007.6	24554.1	25399.9	23162.3	22280.2	22611.8	22944.4	22499.4	21928.5	26733.4	26428.1	29324.6	23234.6
O60551	NMT2	Homo sapiens	Glycylpeptide N-tetradecanoyltransferase 2	NMT2_HUMAN	3.65732e-15	15821.6	14974.4	16728.1	14309	12761.5	14180.4	11897.1	9718.02	11380.8	14596.3	12672.9	16061.7	13224.8	12569.1	13768.9	11067.1	11489.7	12984.8	12587.3	13459.3	13346.7	13212.9	13660.4	13275.9	13064.8	12844.6	12629.8	16352.7	16214.2	15600.5	12776.2	13020.6	13021.2	12628.8	11538.4	10703.9
O60563	CCNT1	Homo sapiens	Cyclin-T1	CCNT1_HUMAN	6.76725e-08	3932.19	3860.87	3318.08	2625.07	2471.39	2847.44	900.847	1633.12	663.174	4063.92	3723.89	4204.12	2348.03	2282.42	3598.59	1960.32	1337.33	1730.6	1920.04	2496.41	1800.09	1161.47	850.014	1572.68	974.941	2206.87	1093.42	3499.92	3545.4	3863.65	2640.4	2269.11	2169.62	1167.59	1915.73	2520.9
O60565	GREM1	Homo sapiens	Gremlin-1	GREM1_HUMAN	2.3413e-17	8183.93	11038.8	7870.19	5331.83	5493.17	5216.34	57139.8	106015	84160.2	9558.95	11148.4	9569.28	4854.17	4248.59	4366.6	22206.8	21784.8	14318.2	10654.7	8305.19	6719.2	2432.43	2849.6	3945.25	2907.84	4344.39	3470.06	11298	11044.2	10091.8	5259.52	5346.33	7835.54	3860.57	4950.63	7402.78
O60568	PLOD3	Homo sapiens	Multifunctional procollagen lysine hydroxylase and glycosyltransferase LH3	PLOD3_HUMAN	1.15529e-24	199271	190994	188321	218507	201169	196573	347439	294541	266897	202441	184183	181798	162592	157559	159791	238864	241170	222486	293371	265807	272944	179306	196461	173983	231456	231990	189674	255410	230142	239539	161993	172496	176014	205284	205127	188804
O60573	EIF4E2	Homo sapiens	Eukaryotic translation initiation factor 4E type 2	IF4E2_HUMAN	2.30337e-23	5146.7	8969.95	6990.08	6682.6	2936.5	3000.31	NaN	2914.8	1265.1	5644.63	5379.17	5802.09	4046.22	4223.85	4943.66	4021.66	3277.7	6156	8045.02	6989.15	7328.83	4961.14	6457.33	4701.47	7387.38	5807.42	2382.04	5634.12	5400.91	5860.73	4299.87	3999.62	4227.4	2108.87	1127.69	4815
O60603	TLR2	Homo sapiens	Toll-like receptor 2	TLR2_HUMAN	0.000820309	315.9	NaN	NaN	NaN	493.477	NaN	NaN	NaN	NaN	369.108	NaN	NaN	NaN	NaN	NaN	NaN	NaN	6080.19	1932.51	1125.96	884.085	1433.04	1292.2	1055.12	NaN	1290.05	NaN	NaN	NaN	NaN	NaN	NaN	NaN	NaN	NaN	NaN
O60610	DIAPH1	Homo sapiens	Protein diaphanous homolog 1	DIAP1_HUMAN	1.04954e-19	56643.3	51368.2	53964.8	65294.1	63388.1	60551.5	99837.6	77238.3	74275.3	51387.3	48659.2	52289.1	54449	55336.7	52089.8	64653.9	66835.4	67331.3	50789.5	48709.8	47735.4	37400.8	40303.6	41084	53838.3	54522.6	49506	60916	58358.2	54548	55098.6	54610.9	60947.3	59091.5	60991.1	62525.8
O60613	SELENOF	Homo sapiens	Selenoprotein F	SEP15_HUMAN	4.44308e-15	16955.8	17716.8	15820.5	17825.5	16825.8	17919.5	36188.6	26793.8	28946	16709.2	14178.1	18400.7	14677.9	14288.6	16194.6	20530.4	21185.5	24607.6	18000.2	17108	17776	15001.4	16167.6	13781.8	17915.4	17047.9	16998.9	17833.7	17093.8	18586.5	15123.1	16635.2	17310.6	13031.5	14917.2	19636.1
O60637;O60637-3	TSPAN3	Homo sapiens	Tetraspanin-3;Isoform 3 of Tetraspanin-3	TSN3_HUMAN	0.000568862	54253.5	78353.5	53626	49042.8	45964.9	50270.6	72897.3	68872.2	62151.7	46706.5	49454.1	41859.3	34567.1	51694.7	35970.7	32932.3	34031.7	33095.3	32183.6	39555	40194.3	28822.7	27735.9	25458.6	34327	40664.2	30697.2	42141.1	43695.8	40736.9	39472.2	38892	32316	67035.1	42410.2	20256
O60645	EXOC3	Homo sapiens	Exocyst complex component 3	EXOC3_HUMAN	5.48139e-17	38559.3	37888.3	40138	41315.2	40013.1	40922.9	45004	45439.8	46738.5	37430.5	36305.9	36626.6	34558.3	36136.2	34941.9	38863.2	38449.3	39579.3	34694.1	32959	33481	33517.2	31282.4	33164	33280.7	33555.1	32458.8	36051.2	33726.6	35305.3	35323.4	34833.4	35457.7	35881.7	38703.8	33754.3
O60664-2	PLIN3	Homo sapiens	Isoform 2 of Perilipin-3	PLIN3_HUMAN	0.0550178	NaN	NaN	2169.5	NaN	3571.64	4270.38	40049.3	12763.3	19316	NaN	1555.26	NaN	NaN	2977.42	2498.15	NaN	NaN	5398.37	4534.24	NaN	NaN	NaN	NaN	NaN	NaN	NaN	3552.01	NaN	NaN	NaN	NaN	1238.57	NaN	NaN	1381.48	NaN
O60664;O60664-4	PLIN3	Homo sapiens	Perilipin-3;Isoform 4 of Perilipin-3	PLIN3_HUMAN	1.54781e-23	481816	455174	490642	545432	512858	527825	531446	495731	524936	456900	433952	443255	445757	386696	377742	461843	462189	458384	446028	422648	460970	408337	412417	417052	371297	371970	379688	471324	469023	454696	350405	325008	336709	394679	408083	533253
O60669	SLC16A7	Homo sapiens	Monocarboxylate transporter 2	MOT2_HUMAN	5.90832e-30	2800.33	3742.11	2495.9	4179.01	3349.86	5966.98	7166.67	6675.31	5658.91	2476.52	2658.73	3226.72	6158.42	6403.57	6995.73	3968.93	4312.99	5122.61	3404.71	2972.73	2045.89	4427.97	4599.46	4841.02	4142.43	5212.09	3294.4	2225.26	3348.06	2647.5	5950.71	5918.82	5775.32	5322.69	2837.54	541.277
O60674	JAK2	Homo sapiens	Tyrosine-protein kinase JAK2	JAK2_HUMAN	0.0174016	1177.53	144.226	NaN	1683.98	NaN	NaN	NaN	NaN	NaN	NaN	NaN	NaN	NaN	NaN	NaN	NaN	3282.53	146.402	NaN	NaN	206.656	159.061	NaN	7211.01	11141	13639.8	3533.36	4086.34	NaN	3262.82	2936.7	NaN	7442.75	5742.89	4621.44	14521.6
O60678	PRMT3	Homo sapiens	Protein arginine N-methyltransferase 3	ANM3_HUMAN	2.59516e-24	18644.5	19407.3	19248.8	12042.2	11114.4	9478.39	8102.62	5729.08	4037.2	18133.6	19834.7	17397.3	13670.9	10481.6	7910.58	9374.4	9034.79	7715.99	13000.3	13165.5	13658.2	8070.27	7226.39	8145.76	6042.72	5959.82	5321.8	15808.2	14191	13517.5	9300.26	9648.84	10147.7	10791.7	9120.41	7506.58
O60683;O60683-2	PEX10	Homo sapiens	Peroxisome biogenesis factor 10;Isoform 2 of Peroxisome biogenesis factor 10	PEX10_HUMAN	4.80681e-13	6995.41	10239.5	4501.02	6465.53	9563.42	9631.11	9151.44	13424.7	11991.6	5657.13	2944.91	4168.38	4661.1	6846.6	5671.12	6827.53	7872.11	8333	4573.54	5432.06	5152.53	4269.54	5911.72	5762.11	4993.39	5875.08	5344.94	2730.94	5294.9	5477.17	4499.61	6840.84	6733.18	14995.8	8019.46	4318.36
O60684	KPNA6	Homo sapiens	Importin subunit alpha-7	IMA7_HUMAN	1.18142e-13	66765.9	57749.4	62770.7	71479.2	72179.8	67860.5	64917.5	42644.3	53696.4	62635.5	68989.6	56696.8	69999.1	56503.7	58755	65443.8	63918.1	51614.8	70987.6	65083.9	65599.7	65962.1	64198.2	65595.7	83969.2	81610.2	67187.1	74609.5	62959.7	63763.8	56877.8	57455.6	63667	63250.6	68670.4	60520
O60687	SRPX2	Homo sapiens	Sushi repeat-containing protein SRPX2	SRPX2_HUMAN	6.19413e-05	8460.8	4254.09	4544.58	4220.61	5822.93	9115.76	88272.2	96366	64075.6	3567.64	NaN	3083.97	3795.75	3938.45	NaN	30279.1	23923	18722.6	4587.56	2755.11	3984.64	3851.21	4870.72	NaN	8679.26	11396.6	7255.96	2906.04	3280.13	2717.02	2796.1	3954.56	3958.43	10150.9	5053.58	6942.76
O60701	UGDH	Homo sapiens	UDP-glucose 6-dehydrogenase	UGDH_HUMAN	9.15896e-26	356148	336581	333966	465532	441550	444005	340954	405847	399951	332948	288307	313223	354341	315074	317648	438742	436556	412145	315324	305872	328684	269950	312998	310141	425550	414355	373027	348977	331592	332186	290948	293559	339712	444106	471033	468933
O60704	TPST2	Homo sapiens	Protein-tyrosine sulfotransferase 2	TPST2_HUMAN	3.68391e-10	8936.02	7006.32	2656.47	4643.12	3765.48	3096.33	7676.07	NaN	7996.13	3440.06	3869.31	2717.6	2649.27	2218.67	3199.03	3244.9	3934.82	3532.65	6590.39	4855.42	4245.27	1999.84	1931.55	2618.98	3170.4	4675.95	2252.91	1958.22	2512.65	2170.5	2927.93	3531.45	4613.08	8238.78	3429.78	1294.08
O60706;O60706-2;Q09428;Q09428-2	ABCC9;ABCC9;ABCC8;ABCC8	Homo sapiens	ATP-binding cassette sub-family C member 9;Isoform SUR2B of ATP-binding cassette sub-family C member 9;ATP-binding cassette sub-family C member 8;Isoform 2 of ATP-binding cassette sub-family C member 8	ABCC9_HUMAN;ABCC9_HUMAN;ABCC8_HUMAN;ABCC8_HUMAN	0.000759778	NaN	NaN	NaN	NaN	NaN	NaN	338.793	NaN	NaN	NaN	NaN	NaN	NaN	1012.04	NaN	NaN	NaN	NaN	NaN	NaN	NaN	1089.44	NaN	NaN	NaN	NaN	NaN	NaN	NaN	NaN	NaN	NaN	NaN	NaN	NaN	NaN
O60711;O60711-2	LPXN	Homo sapiens	Leupaxin;Isoform 2 of Leupaxin	LPXN_HUMAN	2.2962e-12	52132.7	50654	56290.2	20408.5	21320.2	20156.4	22606.8	18028.2	18764.6	45735.6	47894.4	39644.1	30142.2	25047	25245.6	13685.1	13751.2	14343.7	57005.5	58532	55742.2	31095.8	27086.3	27822.5	12841.8	14424.7	15070	52719.7	56372.3	54106.5	25535.1	25453.2	24409.6	15648.2	14447	19442.1
O60716-3;O60716-5	CTNND1	Homo sapiens	Isoform 1AC of Catenin delta-1;Isoform 1A of Catenin delta-1	CTND1_HUMAN	4.58128e-34	99645.5	92754.7	98279.1	113369	101874	112749	109685	105672	102506	102025	101489	97699.4	119423	111861	118430	108640	113251	106873	92788.9	93942.4	90504.4	105188	114928	104400	137722	140887	134402	119072	103629	109650	125838	130617	130040	120793	129190	127005
O60721;O60721-2;O60721-3	SLC24A1	Homo sapiens	Sodium/potassium/calcium exchanger 1;Isoform 2 of Sodium/potassium/calcium exchanger 1;Isoform 3 of Sodium/potassium/calcium exchanger 1	NCKX1_HUMAN	0.234569	NaN	3999.43	4110.29	4601.44	NaN	2937.51	NaN	NaN	NaN	NaN	4091.49	NaN	4752.84	3592.44	4034.88	3508.11	3299.69	2292.93	6482.35	NaN	5052.86	6819.2	7212.59	NaN	6220.03	5760.9	2867.56	3252.1	NaN	4377.9	4204.32	3247.45	3749.85	NaN	NaN	3035.95
O60733;O60733-2	PLA2G6	Homo sapiens	85/88 kDa calcium-independent phospholipase A2;Isoform SH-iPLA2 of 85/88 kDa calcium-independent phospholipase A2	PLPL9_HUMAN	2.81839e-05	1265.64	1408.91	1008.21	NaN	483.848	NaN	NaN	NaN	NaN	1560.18	NaN	2119.59	430.352	NaN	NaN	629.239	414.492	NaN	1178.18	1839.49	1046	NaN	815.783	1103.13	NaN	149.402	646.842	1065.7	NaN	417.774	NaN	289.969	656.54	NaN	1181.41	310.217
O60739	EIF1B	Homo sapiens	Eukaryotic translation initiation factor 1b	EIF1B_HUMAN	2.10285e-14	20740.6	17486.4	17443.3	16809.4	18327	14986.3	35185.4	23897.1	17957.7	17958.9	15111	15754.4	16441.8	16931.4	15842.4	16058	16406.9	15831.4	18912.5	13987.6	18139.3	15666.2	16177.6	16141.2	16912.1	15896.2	18091	19369.4	18821.3	19461.6	19077.1	19817	21434.6	16042.5	15889.2	19097.9
O60749	SNX2	Homo sapiens	Sorting nexin-2	SNX2_HUMAN	9.34122e-27	61476.1	58057.1	59876	52920.5	51418.6	52129.4	49951.9	57614.1	59966.3	56555.2	56031.7	60191	44753.5	49944.1	46206.3	57391.4	55638.4	51587.1	68911.8	61549.8	64403.3	56986.3	56235.1	56022.4	56823.8	56066.6	60803.8	57496.5	51294.7	52130.6	45314.6	45871.5	46224.2	48332.1	49092.4	57149.2
O60762	DPM1	Homo sapiens	Dolichol-phosphate mannosyltransferase subunit 1	DPM1_HUMAN	1.39575e-12	81144.4	76950.7	74959.2	72152.4	85447.1	66748.1	105030	102420	85414.6	78203.5	66333.7	69854.6	49252	67546.2	69153	84188.5	99077	66806.9	61274.6	53897	51748.5	60516.4	68361.8	59303	68650	63156.5	71185.7	61696.8	55939.6	67553	57020.3	72309.4	71691.8	82760.5	77603.1	62617.6
O60763	USO1	Homo sapiens	General vesicular transport factor p115	USO1_HUMAN	1.73307e-23	267885	261495	264028	218762	204234	195254	210818	183852	185877	254597	270454	258441	178128	178221	174951	209112	209493	196350	214019	209881	211293	144472	143079	140161	182483	174045	177243	282087	259460	269411	177328	174287	182609	209938	217585	223800
O60783	MRPS14	Homo sapiens	28S ribosomal protein S14, mitochondrial	RT14_HUMAN	8.99381e-20	7091.71	12714.8	7059.63	6168.14	5684.65	8671.03	11466.1	11937.8	12382.4	7376.45	8855.93	9229.04	6687.98	8107.23	6461.46	6256.04	5231	5964.71	11080.9	11581.5	9872.52	7434.73	7421.14	8576.04	4936.43	5991.6	5020.12	6101.81	7948.5	7187.9	6700.32	7231.8	6201.26	6615.96	5540.52	4475.84
O60784	TOM1	Homo sapiens	Target of Myb protein 1	TOM1_HUMAN	1.18513e-29	21964.5	20257.4	19337.2	19975.7	20651.3	20126.2	38439.6	22235.8	23622.3	23251.9	20430.7	22604.6	19073.8	20066	19844.8	21170.2	21155.7	21218.2	21113	18357.8	20625.6	27933.7	29305.6	27486.3	33895.7	31768.2	30239.1	22545.5	21563.9	23031.9	21960.7	21107.5	20274.8	20732.3	22425.6	26643.7
O60784-2	TOM1	Homo sapiens	Isoform 2 of Target of Myb protein 1	TOM1_HUMAN	4.7508e-19	3850.08	4482.88	4628.53	5102.53	5160.41	6052.53	5110.92	5603.39	4654.05	3577.08	5196.08	3884.63	3928.86	4047.03	2989.71	3469.26	3829.66	3737.21	4576.48	4133.33	3112.66	5238.21	3994.96	5074.21	7722.81	5364.83	7260.52	NaN	2706.15	3707.16	2328.47	3154.64	3916.79	3050.15	4086.32	4710.92
O60826	CCDC22	Homo sapiens	Coiled-coil domain-containing protein 22	CCD22_HUMAN	1.19709e-19	22661.6	20530.4	23937	24344.7	24186.8	23822	33648.9	25300.5	26433.2	21861.5	22361.3	21004.3	23687.5	24802.4	23149.4	25031	25455.1	24791.9	15658.8	18297.4	17283.3	21898.5	19467.7	18831.1	19062.2	19256.2	21192	20560.8	21747.4	19535.6	22348.7	23196.6	19518.9	22528.3	25509	27353.8
O60828;O60828-2	PQBP1	Homo sapiens	Polyglutamine-binding protein 1;Isoform 2 of Polyglutamine-binding protein 1	PQBP1_HUMAN	4.8506e-10	2098.55	4002.51	3630.18	4355.75	2876.42	4618.18	1960.72	2042.94	2703.99	4539.42	7376.32	5769.12	7810.84	5043.56	3961.25	3170.49	2596.84	3403.25	4873.87	5539.41	4244.43	5949.21	5704.01	6161.25	3936.95	4386.91	2864	5447.5	4589.82	4011.09	5040.66	3283.59	5089.79	2026.35	2827.16	5287.64
O60831	PRAF2	Homo sapiens	PRA1 family protein 2	PRAF2_HUMAN	1.47245e-28	74315.8	198912	79274.3	158572	123277	178838	119602	74758.8	90597.9	69881.1	48501.3	37950.1	83725.9	116655	131612	137693	130663	111500	75716	80167.8	51338.9	90647.6	117345	148365	130747	181100	53040.3	41174.3	70960.9	70667.5	150243	147440	164181	367390	176079	45985.1
O60832	DKC1	Homo sapiens	H/ACA ribonucleoprotein complex subunit DKC1	DKC1_HUMAN	9.74993e-12	58233.1	60063.6	59288.7	52555.2	52842.5	59183.5	66529.4	78091.5	69385.2	63520.4	61013.5	57977.5	60648.7	63198.1	61540.7	55737.1	56132.2	49062.2	66142.6	69740	65646.3	104686	98842.9	104093	70759.3	70744.3	70256.1	49374.4	50226.8	47269.5	59003.4	56980.1	55420.7	48475.6	46093	37825.8
O60841	EIF5B	Homo sapiens	Eukaryotic translation initiation factor 5B	IF2P_HUMAN	4.48253e-28	59198.6	79812	59134.3	52771.1	55763.3	64236.9	59272.4	36029.2	40543.1	62781.6	62474.7	61097.6	58880.3	56775	55063.1	44416.1	42342	43199.5	73817.5	66428.6	66594.6	50334.6	55105	59376.9	51551.5	66749	48830.4	63785.2	67742.4	69184.3	56268.3	54205.4	59563.2	65628.2	58113.2	50608.4
O60858;O60858-3	TRIM13	Homo sapiens	E3 ubiquitin-protein ligase TRIM13;Isoform 3 of E3 ubiquitin-protein ligase TRIM13	TRI13_HUMAN	9.87675e-09	NaN	11266.9	NaN	6642.74	13898.5	15420.6	NaN	10307.2	NaN	NaN	NaN	NaN	8692.49	2697.74	NaN	2540.21	6247.71	NaN	5365.6	3427.23	2173.93	1853.18	13537.6	8346.83	6014.95	10511.4	5396.49	NaN	NaN	9856.99	NaN	4039.02	8538.19	8245.53	2358.55	NaN
O60869	EDF1	Homo sapiens	Endothelial differentiation-related factor 1	EDF1_HUMAN	2.9892e-14	69120.6	61239.5	64083.8	53844.1	58373	50463.3	54968.7	42830.1	47768.9	78993.5	75997.1	57800.5	69452	64633	53370.9	52441.7	52912.4	51856.7	68253.4	63086.9	60249.6	61349.2	59188	63890.7	59316.7	53839.4	59533.8	84361.2	78375.5	60994.7	61919.9	61950.3	56735.2	51034.3	64827.7	81483.5
O60870;O60870-2	KIN	Homo sapiens	DNA/RNA-binding protein KIN17;Isoform 2 of DNA/RNA-binding protein KIN17	KIN17_HUMAN	8.417e-09	2990.16	4483.42	3702.51	3847.91	3018.29	3836.05	1785.37	1746.5	3478.77	3628.13	2731.59	3622.11	2848.77	3765.49	3951.82	2681.13	2539.85	3283.76	3879.04	4651.41	4638.73	3431.94	4185.1	3700.96	3396.27	3923.82	2848.73	1670.33	3103.99	2430.83	2410.58	3143.39	2970.52	NaN	2344.35	3402.11
O60879-2	DIAPH2	Homo sapiens	Isoform 2 of Protein diaphanous homolog 2	DIAP2_HUMAN	1.06609e-18	22621.3	21907.8	20971.6	16374.3	17373.5	16831	14653.8	16407.5	16033	20302.2	16516.7	18622.1	14320.8	14946.5	13731.8	17483.2	17796.4	16511.2	10652.2	9075.09	9797.08	5092.43	5670.86	6458.04	6324.74	6397.37	5812.87	19164.9	18526.9	18666.7	15770.8	15062.5	17011.2	15310	15498.3	12688.7
O60884	DNAJA2	Homo sapiens	DnaJ homolog subfamily A member 2	DNJA2_HUMAN	4.11243e-19	65404.7	56756.9	65663.9	67866.1	67834.3	72254.7	72665.9	82206.2	78158	65665.6	57816.2	62526.5	69789	51566.2	66678.3	69938.1	70248.9	74955.2	57611.7	62033.5	62226	57604.3	65088.4	60816.9	61368.9	67000.8	61545.7	68768.8	67855.3	63857.7	63916.4	63373.2	69781.7	64507	68859	80898.6
O60885	BRD4	Homo sapiens	Bromodomain-containing protein 4	BRD4_HUMAN	1.82927e-14	19314.6	17812.7	19635.1	13984.6	14564	18292	10803.6	9299.02	9720.89	18242.6	17749.4	18620.1	15420.4	15347.2	14019.9	10799.1	9722.3	10736.3	26251.7	25358.6	24572.6	21980	23134.9	23365	17431.6	17845.7	18374.2	18763.3	18325.8	18343.8	14767	14392.6	13853.3	13480.4	11273.7	14776.5
O60888;O60888-2;O60888-3	CUTA	Homo sapiens	Protein CutA;Isoform A of Protein CutA;Isoform C of Protein CutA	CUTA_HUMAN	1.1691e-16	12113.9	12307.5	9185.91	11803.3	8551.19	9533.31	13218.9	7646.44	8169.55	14508	9289.27	11848.7	11673.6	9467.96	8138.02	8917.53	8428.7	6675.2	13648.5	9227.56	12053.3	5729.33	10878	9822.1	10257.5	9440.69	6485.08	12874.4	13683.5	12985.5	9121.89	9111.04	10590.3	7457.39	8337.23	13802.5
O60890	OPHN1	Homo sapiens	Oligophrenin-1	OPHN1_HUMAN	0.000578844	NaN	NaN	NaN	NaN	NaN	NaN	NaN	NaN	1.01466	NaN	NaN	NaN	NaN	NaN	NaN	1	NaN	NaN	1.35865	NaN	NaN	NaN	NaN	NaN	NaN	NaN	NaN	NaN	NaN	NaN	NaN	0.865385	NaN	NaN	NaN	NaN
O60907;O60907-2	TBL1X	Homo sapiens	F-box-like/WD repeat-containing protein TBL1X;Isoform 2 of F-box-like/WD repeat-containing protein TBL1X	TBL1X_HUMAN	2.44443e-16	2113.05	1825.32	2403.72	1361.87	1224.8	1582.26	NaN	NaN	685.105	1091.61	2655.71	1864.98	1184.01	857.832	1208.75	571.68	741.787	511.601	2377.76	1791.06	1893.45	1516.27	1991.36	1371.99	741.595	625.707	1114.06	775.359	902.916	903.033	994.928	685.059	1767.38	NaN	550.975	669.768
O60921;O60921-2	HUS1	Homo sapiens	Checkpoint protein HUS1;Isoform 2 of Checkpoint protein HUS1	HUS1_HUMAN	0.000896118	1556.41	NaN	992.441	NaN	1700.22	NaN	NaN	NaN	NaN	1352.89	NaN	NaN	1325.57	NaN	999.484	967.51	1167.9	NaN	955.285	1339.25	1494.73	1182.1	1182.97	1262.23	752.924	469.344	NaN	NaN	NaN	NaN	NaN	NaN	710.411	NaN	1061.56	NaN
O60925	PFDN1	Homo sapiens	Prefoldin subunit 1	PFD1_HUMAN	7.73939e-11	173910	141792	149822	142586	131899	107895	102652	61236.9	64262.7	173430	184590	169822	126632	118889	120883	118293	121876	101284	171060	159344	177446	120055	131986	142357	136544	131889	108350	196019	190619	184500	124777	113075	132132	101304	127186	178478
O60927	PPP1R11	Homo sapiens	E3 ubiquitin-protein ligase PPP1R11	PP1RB_HUMAN	2.56096e-07	13321	13138.8	14303.6	11452.5	11730.6	10890.6	14091.6	7332.12	8484.86	12700.9	17143.3	17099.7	16044.2	15890	16017.2	6972.37	5527.62	10321.5	14499.3	15643.8	15846.5	15149.3	14657.7	16223.9	13589.9	12602.2	15315.6	12861.5	15799.6	14725.6	15075.6	14211.5	13619.3	10830.2	10756.5	15049.5
O60934	NBN	Homo sapiens	Nibrin	NBN_HUMAN	2.74036e-18	7078.81	6447.53	7084.66	5020.3	4351.68	5183.71	4225.62	2391.43	3735.83	6823.51	5662.73	6311.09	6054.12	5275.33	5465.91	4234.58	3802.63	4003.53	6714.9	6771.68	6148.43	5989.12	7220.03	6846.39	5302.72	5340.98	5080.19	6184.84	5952.7	6101.87	4947.15	5000.89	5865.39	4634.36	3458.66	4802.99
O60936;O60936-3	NOL3	Homo sapiens	Nucleolar protein 3;Isoform 3 of Nucleolar protein 3	NOL3_HUMAN	3.54931e-16	23363.3	23116.1	22441.5	23730.8	23083.7	22766.8	27951.5	22192.7	25454.4	22461.7	19736.9	23152.3	22978	23013.5	21925	27568.8	29214.7	26238.1	13142	12777.4	12030.2	12664.9	13911.4	13884.1	16508.6	16393.7	16666.5	27794.7	26603.8	26401.8	22932.6	25041.4	22903.6	22991.6	24621.1	25957.3
O60941;O60941-7	DTNB	Homo sapiens	Dystrobrevin beta;Isoform 7 of Dystrobrevin beta	DTNB_HUMAN	5.6498e-05	3468.16	2798.38	2091.96	2579.05	2097.55	3149.6	5495.02	6197.46	4443.97	2399.57	1574.69	1776.32	2973.23	2464.43	2094.5	1681.83	3418.5	2727.17	2425.94	2566.97	1559.97	3250.62	2801.45	1903.81	1279.54	1780.85	1511.69	2123.72	851.032	1432.45	1154.77	1794.64	1191.69	808.39	2324.86	3043.96
O60942;O60942-2	RNGTT	Homo sapiens	mRNA-capping enzyme;Isoform 2 of mRNA-capping enzyme	MCE1_HUMAN	3.06606e-14	2886.79	2552.84	3412.17	3137.92	2513.95	3153.41	NaN	1753.39	931.357	2406.21	1884.73	1986.63	4292.9	3236.94	3095.53	3031.74	2068.32	2233.86	1605.78	2135.17	1888.93	2241.88	2210.88	2272.45	2205.04	2475.28	1602.57	2409.14	2259.23	1963.89	2845.3	3227.18	3060.98	3354.36	2665.26	2733
O75027;O75027-2	ABCB7	Homo sapiens	Iron-sulfur clusters transporter ABCB7, mitochondrial;Isoform 2 of Iron-sulfur clusters transporter ABCB7, mitochondrial	ABCB7_HUMAN	1.68881e-21	6697.76	12994.5	7748.06	8898.29	10381.9	10243.2	12888.5	20480.3	11832.5	7907.28	7197.41	7689.42	7345.89	10133.5	7998.2	8605.36	8307.91	8646.2	10999	10024.5	8993.72	13412.6	12571.4	12921.2	8349.64	10689.6	6149.55	6992.71	7238.28	6658.96	9131.3	8958.79	10562.2	12439.2	8525.58	2151.09
O75044	SRGAP2	Homo sapiens	SLIT-ROBO Rho GTPase-activating protein 2	SRGP2_HUMAN	3.01019e-21	5584.13	5392.81	5850.34	5648.24	5271.07	4979.69	4992.72	6137.99	5236.96	6226.06	5842.07	5316.23	5426.69	4256.4	5270.49	4840.53	4926.2	4311.14	4260.13	4782.26	4172.38	3507.07	3742.29	4012.2	4331.61	4411.49	3941.52	5309.42	5630.36	5094.8	4683.88	4033.33	4398.16	4626.06	4523.32	4917.42
O75051	PLXNA2	Homo sapiens	Plexin-A2	PLXA2_HUMAN	5.26009e-09	5308.45	3215.12	3111.79	3756.92	4508.91	3595.08	19790.6	NaN	NaN	3444.44	3076.8	2911	5759.19	6366.11	6715.4	2659.44	3408.12	2766.69	3761.62	3145.08	3208.45	3432.64	5114.17	4124.3	3460.45	3957.66	2472.1	3384.7	4439.63	4239.12	5100.02	5731.16	5821.41	4864.05	3603.96	2240.6
O75063	FAM20B	Homo sapiens	Glycosaminoglycan xylosylkinase	XYLK_HUMAN	1.50839e-09	14878.3	27289.5	14108.2	18798.5	15353.5	17306.6	20769.5	26083.5	21156.1	11644.8	11436.1	11562.5	13240.5	16212.7	15548	16311	19113	16554.4	10294.6	8365.94	8857.36	9486.44	10036.9	9133.45	10433.6	11762.6	9096.27	9930.1	11591.8	12236.1	14757.1	13407.8	20003.1	24747.6	18026.1	5706.36
O75064	DENND4B	Homo sapiens	DENN domain-containing protein 4B	DEN4B_HUMAN	0.00658945	1861.1	3180.53	2060.9	1638.3	1237.11	1499.15	5511.75	NaN	3343.23	1113.08	NaN	1241.46	1153.82	NaN	738.815	NaN	1334.9	NaN	1429.61	991.723	1117.36	725.253	NaN	2095.69	1427.29	896.841	791.595	NaN	1363.69	448.898	1407.32	NaN	1110.14	2082.98	1456.25	1051.8
O75071	EFCAB14	Homo sapiens	EF-hand calcium-binding domain-containing protein 14	EFC14_HUMAN	2.36861e-06	1622.49	2876.11	1418.17	2138.32	1784.72	2051.6	2205.06	1870.02	1971.59	1901.25	269.525	2408.6	2137.74	2137.19	1501.16	1821.25	1085.32	1528.07	2400.18	1807.58	2203.95	2308.48	2011.47	3245.62	3153.19	2403.44	1468.13	1293.47	1736.72	1709.88	814.985	1237.82	1041.56	2477.78	1141.24	473.271
O75083	WDR1	Homo sapiens	WD repeat-containing protein 1	WDR1_HUMAN	6.2341e-21	781276	760724	785379	981346	895143	851388	533542	486025	459284	823725	894952	812492	824671	754768	773206	774631	761381	725527	560465	523724	546965	470296	475687	489078	686035	677645	579467	965534	955386	957817	817063	809032	848234	852250	867656	876556
O75084	FZD7	Homo sapiens	Frizzled-7	FZD7_HUMAN	1.07696e-14	4853.48	8486.68	6121.83	4266.25	3490.04	5878.39	5138.18	4081.29	4335.32	4751.5	5254.84	5698.38	7086.28	7445.2	7809.65	3426.61	4845.18	3627.08	3493.98	4208.91	3818.85	2746.89	2478.74	4064.78	3297	4191.38	3167.01	4711.37	5825.8	6083.33	6242.52	7062.1	7190.42	7546.31	2780.71	1725.67
O75093;O75093-2	SLIT1	Homo sapiens	Slit homolog 1 protein;Isoform 2 of Slit homolog 1 protein	SLIT1_HUMAN	2.14313e-06	10468.2	22189.1	9475	17567	20036.3	21649.2	55172.7	56161.2	51400	12857.4	2945.86	9743.13	12314.2	13496.4	13856.3	17419.6	17347.6	26048.9	18377.6	12914.7	12930.2	12148.1	13444.1	13146.8	10654.1	16996.3	14622.2	3030.47	4936.02	8034.04	9477.02	8027.03	10284.2	8656.33	10292.4	3893.14
O75094;O75094-4	SLIT3	Homo sapiens	Slit homolog 3 protein;Isoform 4 of Slit homolog 3 protein	SLIT3_HUMAN	2.06833e-15	1584.85	1881.04	2065.38	1468.19	1572.33	1665.83	3897.04	4105.24	3135.77	543.301	2086.55	NaN	2276.3	2627.9	3081.78	4252.83	4285.16	3897.23	3518.57	2425.57	1262.52	696.869	1225.66	1292.67	1523.68	1419.18	1482.21	2234.35	NaN	NaN	1472.67	1881.79	1443.9	2922.44	2704.2	2819.74
O75095;O75095-2	MEGF6	Homo sapiens	Multiple epidermal growth factor-like domains protein 6;Isoform 2 of Multiple epidermal growth factor-like domains protein 6	MEGF6_HUMAN	3.28452e-09	NaN	NaN	NaN	1945.26	1967.52	1327.17	1433.34	1940.89	1694.08	NaN	NaN	NaN	1406.79	683.844	1053.91	734.724	1501.82	878.34	NaN	NaN	NaN	NaN	NaN	NaN	1374.76	1401.95	901.177	NaN	NaN	NaN	611.595	92.3338	617.333	NaN	NaN	1445.22
O75096	LRP4	Homo sapiens	Low-density lipoprotein receptor-related protein 4	LRP4_HUMAN	0.000103693	NaN	1384.37	757.53	NaN	NaN	NaN	NaN	NaN	NaN	NaN	964.133	NaN	NaN	NaN	NaN	NaN	NaN	NaN	NaN	NaN	NaN	NaN	NaN	NaN	NaN	NaN	NaN	NaN	NaN	NaN	NaN	NaN	NaN	NaN	NaN	NaN
O75110	ATP9A	Homo sapiens	Probable phospholipid-transporting ATPase IIA	ATP9A_HUMAN	3.81232e-13	8917.81	13984.7	9323.97	18105.1	14968.7	15611.9	33464.8	20302.6	17962.3	6276.46	6556.75	7839.34	8550.19	8265.88	6280.52	14755.8	13238.4	13709.3	5981.52	5525.24	5306.09	6110.25	5266.27	4928.76	9367.54	11981.3	8232.84	4414.13	5398.04	4954.87	7413.63	6814.68	7636.92	16439.8	11025.5	3956.72
O75113	N4BP1	Homo sapiens	NEDD4-binding protein 1	N4BP1_HUMAN	1.88936e-11	6033.73	6346.22	6207.4	5675.11	4928.54	5216.08	6132.13	4156.82	5185.04	6994.11	6022.31	6352.21	5490.98	4981.84	5668.1	4878.62	4683.29	5343.72	8721.59	7361.09	6293.12	8347.31	7733.45	8174.27	8409.49	7468.5	8529.29	6599.24	5096.01	5720	5048.47	4874.91	5823.52	4746.07	5143.23	4181.86
O75116	ROCK2	Homo sapiens	Rho-associated protein kinase 2	ROCK2_HUMAN	1.38767e-25	59091.8	54975.7	59289.5	92559.6	88800.4	87617.4	90757.7	90319.3	88097.3	57774.7	58171.1	56431	75711.4	70409.2	72778.3	87211.8	87848.8	86581	55100.4	54700.9	54114.9	65497	69036.4	66650.2	88432	91345.2	90801.1	55801.5	57778.7	56161	76632.8	73778.2	77901.4	77170.3	83560.6	80614.3
O75122;O75122-3	CLASP2	Homo sapiens	CLIP-associating protein 2;Isoform 3 of CLIP-associating protein 2	CLAP2_HUMAN	1.7096e-20	80800.6	80233.3	85221.8	61365.7	59956.3	56241.8	68658.3	60821.7	59628.2	83056.5	78941.4	83415.1	53559	54199.8	49716.8	57381.4	62261.5	62014.2	71676.2	73319.6	74892.9	60096.6	65045.7	57627.9	72814.2	73350.6	69075.5	72518.7	68236.7	74507.6	70293.4	65292.9	68555.3	70532.7	65747.1	51133.6
O75127	PTCD1	Homo sapiens	Pentatricopeptide repeat-containing protein 1, mitochondrial	PTCD1_HUMAN	1.70555e-05	6529.63	5878.97	5814.6	3632.62	4052.87	NaN	44317.6	19508.9	18569.1	4953.54	7152.37	5241.32	5649.14	5996.1	5792.77	4713.34	7925.46	9369.71	6276.63	5456.29	6019.89	6001.75	6612.86	3685.27	5474.08	3984.04	5227.25	5773.14	5584.2	4416.86	5565.15	5716.16	5868.11	5815.21	NaN	3505.15
O75131	CPNE3	Homo sapiens	Copine-3	CPNE3_HUMAN	6.03264e-19	212605	197429	199750	149215	137421	141295	174239	168893	155518	223193	227304	213578	158113	139371	138591	142325	143901	136182	268323	248699	268088	149968	147881	155421	148015	151532	122036	225596	231562	226584	144668	139385	147905	142414	135161	125118
O75140;O75140-1;O75140-2;O75140-4;O75140-5;O75140-6;O75140-8;O75140-9	DEPDC5	Homo sapiens	GATOR complex protein DEPDC5;Isoform 1 of GATOR complex protein DEPDC5;Isoform 2 of GATOR complex protein DEPDC5;Isoform 4 of GATOR complex protein DEPDC5;Isoform 5 of GATOR complex protein DEPDC5;Isoform 6 of GATOR complex protein DEPDC5;Isoform 8 of GATOR complex protein DEPDC5;Isoform 9 of GATOR complex protein DEPDC5	DEPD5_HUMAN	2.19595e-05	2248.66	1977.38	2074.82	1574.67	1083.66	NaN	NaN	NaN	NaN	2224.73	2478.97	NaN	NaN	NaN	NaN	NaN	1200.85	NaN	NaN	NaN	1055.39	NaN	NaN	NaN	1233.87	1264.87	1645.59	NaN	NaN	NaN	NaN	NaN	1242.52	NaN	899.34	NaN
O75143;O75143-2;O75143-3;O75143-5	ATG13	Homo sapiens	Autophagy-related protein 13;Isoform 2 of Autophagy-related protein 13;Isoform 3 of Autophagy-related protein 13;Isoform 5 of Autophagy-related protein 13	ATG13_HUMAN	4.58128e-34	4030.13	3949.54	4498.93	3325.42	3368.43	3354.73	5963.95	9530.43	5727.89	3991.7	5002.81	4103.28	3932.53	3711.72	3090.77	5143.01	3774.15	5545.26	2966.67	3861.92	4284.16	3330.33	3512	3267.71	3977.97	3459.92	5189.6	3814.62	3265.31	3326.1	2607.5	3361.58	3166.07	3230.02	3390.61	2682.08
O75145;O75145-2	PPFIA3	Homo sapiens	Liprin-alpha-3;Isoform 2 of Liprin-alpha-3	LIPA3_HUMAN	0.126385	NaN	NaN	NaN	9893.17	NaN	8860.36	NaN	11549.5	NaN	NaN	19790	NaN	NaN	15286.7	11494.1	NaN	NaN	9974.09	NaN	NaN	NaN	17052.1	8434.51	10275.1	8494.81	NaN	12185.3	NaN	NaN	NaN	14780.2	18407.6	NaN	NaN	NaN	NaN
O75146	HIP1R	Homo sapiens	Huntingtin-interacting protein 1-related protein	HIP1R_HUMAN	4.38852e-10	3300.35	3075.04	3177.55	5409.14	5474.85	4510.68	4372.26	3527.19	4621.03	2198.83	4380.89	2857.31	4855.92	3666.34	3557.24	3839.45	4495.9	3685.23	3499.03	3358.75	2863.18	2508.18	3474.9	2391.77	3710.98	2728.93	2657.85	2284.15	2410.3	2345.39	2607.45	2372.3	3427.64	3031.84	2580.28	3473.36
O75147;O75147-1;O75147-2;O75147-4	OBSL1	Homo sapiens	Obscurin-like protein 1;Isoform 3 of Obscurin-like protein 1;Isoform 2 of Obscurin-like protein 1;Isoform 4 of Obscurin-like protein 1	OBSL1_HUMAN	3.21291e-08	4750.54	4613.42	4688.93	6258.09	5178.03	6340.64	5911.84	3946.46	4046.44	4154.89	3315.89	3376.26	8378.63	4287.12	5432.66	3984.93	4735.72	4614.37	10668	10194.5	8789.27	7904.74	8751.17	7311.92	9805.2	11694.6	6026.67	5082.52	4928.79	4466.42	6934.97	5553.27	5935.76	6458.49	5778.46	5840.67
O75150	RNF40	Homo sapiens	E3 ubiquitin-protein ligase BRE1B	BRE1B_HUMAN	2.8918e-10	4569.97	4308.49	4479.11	4073.99	4594.03	4022.84	3328.82	2874.89	2887.26	4484.86	3384.09	3861.48	3410.82	3620.25	4615.64	3408.62	2931.09	3414.22	3750.93	4282.48	4363.87	4291.39	4325.25	4869.64	3826.33	3828.77	4552.1	3506.03	3759	3934.49	3065.52	3109.44	4227.89	2316.41	3077.37	3849.97
O75151	PHF2	Homo sapiens	Lysine-specific demethylase PHF2	PHF2_HUMAN	3.49548e-12	4061.67	5442.39	4469.08	4318.74	2864.19	4191.23	3426.61	2304.53	3309.98	4377.88	3335.84	3701.96	3329.84	3206.14	3321.94	2907.88	2708.47	3449.73	5135.08	4644.91	4183.45	4931.76	5263.74	5932.29	4306.66	4799.29	4842.77	2436.85	2653.32	3503.84	3483.75	3387.24	2870.46	2991.05	2799.76	1555.07
O75152	ZC3H11A	Homo sapiens	Zinc finger CCCH domain-containing protein 11A	ZC11A_HUMAN	2.11194e-16	5220.9	7487.51	4432.56	4510.75	4472.29	4516.61	4798.07	3432.41	4774.56	4502.1	3471.06	4588.35	4223.65	5492.35	3984.94	4447.03	4395.11	5136.66	5502.71	4606.1	4288.06	6245.61	6567.16	6952.74	5212.56	6666.79	5499.7	2476.18	3723.07	4107.57	4168.8	4691.87	4903.97	4876.77	3215.62	4097.86
O75153	CLUH	Homo sapiens	Clustered mitochondria protein homolog	CLU_HUMAN	1.60937e-16	6347.96	7370.2	6634.48	5943.39	6256.47	6153.16	4445.37	4490.67	4299.1	5902.04	5881.82	4825.96	6917.58	7297.36	6066.39	6100.94	5648.44	6238.95	7636.83	7330.86	6017.77	6515.56	6553.31	5859.47	6375.8	6301.63	5658.33	6126.43	5105.69	5692.92	6676.24	7014.11	7506.44	6884.43	6125.24	3834.03
O75154;O75154-2;O75154-3	RAB11FIP3	Homo sapiens	Rab11 family-interacting protein 3;Isoform 2 of Rab11 family-interacting protein 3;Isoform 3 of Rab11 family-interacting protein 3	RFIP3_HUMAN	0.0617135	NaN	NaN	323.926	NaN	220.169	NaN	NaN	NaN	NaN	NaN	NaN	NaN	NaN	NaN	NaN	NaN	NaN	NaN	NaN	NaN	NaN	NaN	NaN	NaN	NaN	411.049	400.192	NaN	NaN	NaN	NaN	NaN	NaN	378.2	NaN	NaN
O75155;O75155-2	CAND2	Homo sapiens	Cullin-associated NEDD8-dissociated protein 2;Isoform 2 of Cullin-associated NEDD8-dissociated protein 2	CAND2_HUMAN	0.0110764	896.407	NaN	NaN	NaN	1265.92	1700.95	920.727	2416.02	1684.07	606.153	NaN	NaN	NaN	745.495	NaN	300.75	NaN	1661.42	NaN	583.772	452.755	863.591	NaN	208.087	160.531	NaN	1438.98	NaN	NaN	NaN	NaN	NaN	NaN	NaN	1328.14	NaN
O75157;O75157-2	TSC22D2	Homo sapiens	TSC22 domain family protein 2;Isoform 2 of TSC22 domain family protein 2	T22D2_HUMAN	4.57441e-19	8970.74	7619.07	8921.22	7279.6	7507.71	9097.8	5422.75	5849.81	5770.41	8000.59	8238.22	9040.89	7537.98	7714.45	8492.12	6265.83	7646	8856.74	14050.3	15677.3	14872.7	11933.4	12566.2	12183.8	13983.7	12569.7	15342.5	9943.7	10097.5	9636.33	9875.75	9635.88	9825.57	6844.83	6924.95	8167.54
O75159	SOCS5	Homo sapiens	Suppressor of cytokine signaling 5	SOCS5_HUMAN	0.0493215	2039.17	2213.35	2014.98	2482.96	2539.54	NaN	2727.33	NaN	3780.57	NaN	2293.64	2684.72	2910.14	1720.81	1704.65	2420.64	3409.42	2311.91	2626.55	NaN	1595.41	1974.02	1891.53	1657.28	1586.73	2065.69	1852.34	2361.65	2545	2947.72	1955.96	2685.1	3171.1	2061.06	2849.91	2783.74
O75164;O75164-2	KDM4A	Homo sapiens	Lysine-specific demethylase 4A;Isoform 2 of Lysine-specific demethylase 4A	KDM4A_HUMAN	4.18132e-05	12875.2	18687	22177.8	14229.7	NaN	NaN	NaN	NaN	NaN	NaN	NaN	64324.7	NaN	NaN	NaN	NaN	NaN	NaN	51880.7	50423.5	20912.2	NaN	NaN	NaN	NaN	NaN	NaN	NaN	NaN	12525.5	NaN	NaN	NaN	NaN	NaN	NaN
O75165	DNAJC13	Homo sapiens	DnaJ homolog subfamily C member 13	DJC13_HUMAN	1.05268e-25	28347.2	25955.1	27043.4	31113.5	28330.7	28069.7	31843.1	35656.7	31982.8	25363.4	23904.1	23777.7	27466	22069.2	23060.5	28532.3	28103.4	24957.4	26907.9	25604.9	25192.4	22489	25363.1	25171	28826	27891.1	24244.8	24306.6	24224.3	22935.6	22996.3	21463.4	24233.6	27509.4	27543.5	20510.9
O75170;O75170-2;O75170-3;O75170-4;O75170-5	PPP6R2	Homo sapiens	Serine/threonine-protein phosphatase 6 regulatory subunit 2;Isoform 2 of Serine/threonine-protein phosphatase 6 regulatory subunit 2;Isoform 3 of Serine/threonine-protein phosphatase 6 regulatory subunit 2;Isoform 4 of Serine/threonine-protein phosphatase 6 regulatory subunit 2;Isoform 5 of Serine/threonine-protein phosphatase 6 regulatory subunit 2	PP6R2_HUMAN	3.7996e-16	10479.5	10261.1	11379	9116.89	10279.8	10577.4	11283.2	8063.53	8533.34	10464.8	9662.18	10967.7	9794.55	8450.11	9367.68	8591.57	8429	8724.89	13122.9	12413	11920.4	17091.2	18643.7	18710.4	17297	15865.1	18043.7	10161.4	9252.97	8896.06	9386.12	7880.85	8940.3	9574.34	10196.6	8994.36
O75173;O75173-2	ADAMTS4	Homo sapiens	A disintegrin and metalloproteinase with thrombospondin motifs 4;Isoform 2 of A disintegrin and metalloproteinase with thrombospondin motifs 4	ATS4_HUMAN	3.55773e-11	NaN	NaN	NaN	NaN	1795.92	524.496	14067.2	17319.7	13865.9	NaN	NaN	NaN	NaN	1533.69	NaN	2050.41	1889.28	1112.6	NaN	NaN	NaN	699.912	NaN	NaN	NaN	NaN	1960.92	NaN	NaN	NaN	NaN	NaN	NaN	1098.11	1214.05	NaN
O75175	CNOT3	Homo sapiens	CCR4-NOT transcription complex subunit 3	CNOT3_HUMAN	9.28316e-13	16265.3	15112.1	15344.6	12899.7	11303	9507.1	11896.8	10716.5	10317.6	15260.1	16745.4	14050.5	13289.2	12433.3	10701.4	10128.3	9792.89	10521.5	14768.9	14590.9	15808.5	11927.2	12823.2	11706.5	11982.4	11671.5	11753.7	16621.4	15931.1	14327.5	12710.7	11881	11419.8	10120.4	9979.17	14201
O75177	SS18L1	Homo sapiens	Calcium-responsive transactivator	CREST_HUMAN	0.0149564	640.338	NaN	125.932	NaN	352.523	581.183	NaN	NaN	NaN	NaN	NaN	645.761	NaN	NaN	NaN	435.951	476.968	NaN	NaN	622.779	NaN	NaN	NaN	220.163	271.673	212.787	NaN	560.542	NaN	NaN	654.002	353.099	NaN	NaN	447.992	NaN
O75179;O75179-2	ANKRD17	Homo sapiens	Ankyrin repeat domain-containing protein 17;Isoform 2 of Ankyrin repeat domain-containing protein 17	ANR17_HUMAN	4.25625e-16	19613.5	21481.3	19133.1	17319	16317.5	17633.1	17141.8	14169.5	14406.7	18091.2	17387.9	15016.2	19878.6	18144.8	17457.3	16281.7	14353	16117.6	16434.8	16964.4	17502	15775	15243.8	15936.5	15932.5	16572.5	14209.1	17957.3	18214.7	16257.7	17086.6	16978.8	17847.3	15994.9	16375.7	17568.5
O75182-2	SIN3B	Homo sapiens	Isoform 2 of Paired amphipathic helix protein Sin3b	SIN3B_HUMAN	0.00114719	NaN	NaN	NaN	NaN	3936.72	857.563	69972.1	38134.4	54296.1	NaN	NaN	NaN	NaN	1993.68	1570.82	1766.66	5847.49	9991.74	NaN	NaN	NaN	2644.21	NaN	2609.75	NaN	978.408	2945	NaN	NaN	NaN	NaN	NaN	NaN	5185.12	5933.03	NaN
O75190;O75190-2;O75190-3	DNAJB6	Homo sapiens	DnaJ homolog subfamily B member 6;Isoform B of DnaJ homolog subfamily B member 6;Isoform C of DnaJ homolog subfamily B member 6	DNJB6_HUMAN	2.31098e-18	19682.7	14597.4	18775.7	27035.2	35192.8	24282.6	18998.5	15978.5	17314	16344.7	14395.3	13322.6	20582.2	9848.15	10408.6	16826.7	18278.3	13509.4	17073.9	16807.5	16498.9	14930	17360.2	22773.9	27520.9	25757.4	24673.5	20561.3	12450	13371.5	8658.09	9124.94	14850.2	16380.5	17213.5	17366.5
O75191;O75191-2	XYLB	Homo sapiens	Xylulose kinase;Isoform 2 of Xylulose kinase	XYLB_HUMAN	0.0039716	607.418	1087.87	766.812	1310.52	NaN	926.449	2440.78	NaN	795.67	NaN	1412.23	2021.68	1643.25	NaN	877.82	NaN	1319.19	1724.09	2131.89	1711.57	1989.62	NaN	NaN	1069.19	722.724	838.611	430.414	NaN	NaN	1116.49	1217.16	967.712	1637.88	NaN	NaN	NaN
O75208	COQ9	Homo sapiens	Ubiquinone biosynthesis protein COQ9, mitochondrial	COQ9_HUMAN	2.08822e-19	4467.96	4693.53	5299.37	4974.88	4806.35	5825.36	9471.06	11367.3	10612.2	6056.81	5111.64	6099.12	6003.85	5933.27	5931.53	5393.47	5077.51	5887.75	7126.04	6527.32	6251.62	8866.49	8297.63	8591.33	6595.28	6409.57	7349.48	5640.56	5883.71	5874.5	4205.54	5011.56	4627.87	4700.19	4702.67	6087.06
O75223	GGCT	Homo sapiens	Gamma-glutamylcyclotransferase	GGCT_HUMAN	1.02716e-27	63034.7	58991.7	62995.4	52970	54521	52507.5	74014.2	59460.6	64657.7	66172.1	75117.6	64104.6	70762.3	59649	62545.1	58199.1	63827	63863.4	65515.4	62471.5	71381.5	66288	62854.9	69061.9	62395.9	67706.3	65525.8	66025	71785.2	67915.6	59433.3	57075.6	59320.7	62689.7	66736.2	77730.6
O75251;O75251-2	NDUFS7	Homo sapiens	NADH dehydrogenase [ubiquinone] iron-sulfur protein 7, mitochondrial;Isoform 2 of NADH dehydrogenase [ubiquinone] iron-sulfur protein 7, mitochondrial	NDUS7_HUMAN	1.09855e-15	1752.4	2079.03	1890.39	2721.56	2791.92	2931.33	7725.5	8909.32	7539.4	2198.67	1845.4	2439.93	2628.66	2974.12	2681	4168.5	3962.59	2479.06	2494.64	1509.02	2809.21	3048.17	3466.27	3004.03	2298.57	2892.81	3029.86	1114.51	1475.49	1275.68	2124.81	1948.11	2984.58	2202.58	2035.18	1156.84
O75298;O75298-2;O75298-3	RTN2	Homo sapiens	Reticulon-2;Isoform RTN2-B of Reticulon-2;Isoform RTN2-C of Reticulon-2	RTN2_HUMAN	3.14398e-11	6050.76	8129.15	5634.53	11468.4	10971.4	15135.8	7997.04	5928.02	7968.5	3970.64	NaN	4581.66	8345.27	9332.79	17188.8	9222.53	12197.9	9264.67	6304.53	5686.37	4443.48	10854.9	12518.3	16713.2	15454.1	21483.5	15554.2	4182.39	2919.28	3318.61	11345.9	9957.66	12937.7	18408.6	8305	4017.69
O75306	NDUFS2	Homo sapiens	NADH dehydrogenase [ubiquinone] iron-sulfur protein 2, mitochondrial	NDUS2_HUMAN	1.05056e-16	26985.8	28347.8	26633.6	41515	35073.9	33986.5	59853.6	62294.5	53715.6	25309.2	25595.8	22902.2	32060.2	32128.4	35603.9	39318.3	35591.1	32518.2	32362.2	28529	30382.7	36682.8	39012.4	39218.7	37982.1	38641.7	26687.2	23179.3	23194.9	22894.5	30338.7	26300.5	32618.8	42594.2	30921.9	32457.7
O75312	ZPR1	Homo sapiens	Zinc finger protein ZPR1	ZPR1_HUMAN	3.08114e-17	22246.7	21509.7	22506.6	14149.5	14464.9	13775.6	10994.9	9593.01	10655.9	23513.2	27448.2	25177.9	17296	15587.5	15280	11579.9	12887.2	13974.6	22200.8	21818.4	24158.4	12537.2	12056.9	12498.5	12239.4	12088.3	12703.8	28632.4	30131	27780.7	16113.4	15495	15089.1	12712.8	12764.6	15848.4
O75319	DUSP11	Homo sapiens	RNA/RNP complex-1-interacting phosphatase	DUS11_HUMAN	0.0295631	NaN	NaN	NaN	1688.74	NaN	534.31	NaN	NaN	NaN	NaN	NaN	NaN	NaN	NaN	NaN	NaN	NaN	NaN	2629.77	NaN	1057.63	NaN	NaN	NaN	1270.75	945.201	NaN	1102.35	NaN	NaN	NaN	NaN	884.203	NaN	NaN	NaN
O75323	NIPSNAP2	Homo sapiens	Protein NipSnap homolog 2	NIPS2_HUMAN	6.17832e-13	24265.7	23842	21335.7	19498.5	15324.7	19150.2	7556.74	15780.3	10390.1	26629.1	17122.6	29625.9	15653.9	15439.9	21759.9	14904.5	16301.6	12285.2	38896.3	33954	33205.7	28712.1	28785.3	31697.9	23178.7	26952.9	17777.4	22018.9	20746.5	22694.7	18907.1	16784.8	19582	15067.1	13797.6	18065.3
O75325	LRRN2	Homo sapiens	Leucine-rich repeat neuronal protein 2	LRRN2_HUMAN	0.000408391	NaN	NaN	NaN	7514.67	4615.84	6542.28	7323.28	11197.8	6730.45	NaN	NaN	NaN	48919.4	43912.2	39549.7	21448.1	21915.3	5403.06	NaN	NaN	NaN	60073.7	54394.8	45816.9	63192.7	81368.7	13105.3	NaN	NaN	NaN	52367.7	50576.2	59113.8	9240.84	5116.7	10665
O75326	SEMA7A	Homo sapiens	Semaphorin-7A	SEM7A_HUMAN	3.95454e-11	2991.59	3998.01	3440.79	4113.18	4175.62	3296.65	8411.9	3908.85	4108.63	3423.35	3154.5	3191.56	10496.4	9358.67	10785.4	3670.91	4185.25	4139.22	5956.29	6063.29	5672.61	6632.95	5910.12	5150.7	7477.95	7923.5	7839.29	3394.06	3850.23	4050.03	6138.31	8458.74	7199.81	3373.16	2677.56	3083.5
O75339	CILP	Homo sapiens	Cartilage intermediate layer protein 1	CILP1_HUMAN	0.000549608	483.243	93.7127	75.3224	120.753	NaN	NaN	NaN	NaN	NaN	5.14887	NaN	201.422	75.7675	NaN	NaN	135.987	108.778	NaN	70.1469	85.8334	NaN	NaN	39.5899	NaN	2.80945	122.016	NaN	145.559	NaN	NaN	98.5088	NaN	NaN	75.0221	NaN	2.73018
O75340;O75340-2	PDCD6	Homo sapiens	Programmed cell death protein 6;Isoform 2 of Programmed cell death protein 6	PDCD6_HUMAN	4.25399e-16	71596.3	75064.6	78243	66554.5	55706.3	57910	70607	76154.9	63209.9	69357.8	65176.9	67609.8	62202.5	56401.4	58105.8	58865.7	56909.2	57566.3	60609.4	52825.1	55706.4	57567	56464.5	57244	65842.3	57796.6	63399.8	74485.2	67375	66098.6	53085.8	56264.1	55311.9	66723.3	71013.8	74467
O75343	GUCY1B2	Homo sapiens	Guanylate cyclase soluble subunit beta-2	GCYB2_HUMAN	0.123604	NaN	NaN	NaN	NaN	1	NaN	NaN	NaN	NaN	NaN	NaN	NaN	NaN	NaN	NaN	NaN	NaN	NaN	NaN	NaN	NaN	NaN	NaN	NaN	NaN	NaN	NaN	NaN	NaN	NaN	NaN	NaN	NaN	NaN	NaN	NaN
O75347	TBCA	Homo sapiens	Tubulin-specific chaperone A	TBCA_HUMAN	9.05322e-11	265288	247331	255958	199948	190777	190835	108649	110031	117357	273596	286738	271156	202295	188742	173015	149611	155488	142520	331239	325584	327333	233832	235190	247764	211369	224768	194501	275888	278836	268670	195338	187506	194672	168375	170781	221737
O75348	ATP6V1G1	Homo sapiens	V-type proton ATPase subunit G 1	VATG1_HUMAN	1.7872e-07	51223.3	51199	58054.7	53142.6	27894.3	24864.1	2439.15	3953.5	2853.57	51644.2	49234	46063.9	39654.7	34158.3	31293.6	43086.6	36928.3	24584.8	50542.5	38370.6	46833.7	21566.2	26582	27500.5	41825.7	42822.3	10942.1	60915.5	55513.5	49495.1	38606.3	32373	47706.8	31775.3	27817.2	63945.2
O75351	VPS4B	Homo sapiens	Vacuolar protein sorting-associated protein 4B	VPS4B_HUMAN	2.34666e-14	52653.5	46626.3	51381.6	53379	50403.3	51371.5	43294.2	37274.7	35858.5	52862.2	46042	47040.8	48713.6	39284.9	39328.2	40855.9	37257.4	39873.8	65679.3	60371.9	64709.1	54722.1	57518.6	55228.7	59389.4	60424.6	59084.2	53969.4	50225.1	50044.5	42835.7	39652.2	42567.4	39089.8	40331.3	42495.9
O75352;O75352-2	MPDU1	Homo sapiens	Mannose-P-dolichol utilization defect 1 protein;Isoform 2 of Mannose-P-dolichol utilization defect 1 protein	MPU1_HUMAN	2.55318e-17	8575.32	52770.9	10496	17716.1	15571.6	19751.5	31771	20943.5	22563.4	6530.57	5716.81	2301.73	10950.3	16076.6	14439.8	10051.7	12271.9	14695.1	22338.5	14505	9352.24	15112.2	15792.1	20399.3	16170.3	25339.7	10023	3581.42	12603.9	6064.68	8774.38	13048.5	15764.9	35457.1	8332.6	2239.37
O75356	ENTPD5	Homo sapiens	Ectonucleoside triphosphate diphosphohydrolase 5	ENTP5_HUMAN	6.91188e-08	1515.53	1526.09	2234.79	4679.62	4451.21	5093.07	8203.8	8256.3	7210.37	1425.66	1906.32	1944.96	2738.52	3047.98	2547.79	4724.44	5166.89	6034.82	1838.91	1608.75	1550.66	2825.66	2062.56	3211.41	3551.23	3766.69	5443.68	1251.04	1659.83	1557.99	2354.91	2405.51	2966.9	3816.87	3549.17	3761.01
O75362	ZNF217	Homo sapiens	Zinc finger protein 217	ZN217_HUMAN	0.00256244	779.242	657.055	1085.61	NaN	201.977	NaN	NaN	NaN	NaN	NaN	NaN	364.681	NaN	NaN	NaN	NaN	NaN	NaN	701.58	NaN	1332.4	1225.17	NaN	NaN	NaN	NaN	NaN	648.185	NaN	NaN	NaN	NaN	NaN	NaN	NaN	NaN
O75367;O75367-3	MACROH2A1	Homo sapiens	Core histone macro-H2A.1;Isoform 3 of Core histone macro-H2A.1	H2AY_HUMAN	3.17163e-15	165353	322123	132042	206896	209649	228761	175172	133656	172337	133915	90810.2	107227	135186	186283	195622	205540	181454	174912	261719	205870	182495	286755	337026	379584	275395	328311	233304	101962	123859	111617	147628	179362	219296	251403	209930	126211
O75368	SH3BGRL	Homo sapiens	SH3 domain-binding glutamic acid-rich-like protein	SH3L1_HUMAN	4.58128e-34	118265	135241	131852	215396	170362	188851	235637	147179	167579	121507	153280	126175	220189	183269	185420	193791	179386	141444	102453	95529.1	104272	157865	145313	159514	182848	175667	119759	146940	156808	160559	208930	191100	198218	169881	170352	303480
O75369;O75369-2;O75369-9	FLNB	Homo sapiens	Filamin-B;Isoform 2 of Filamin-B;Isoform 9 of Filamin-B	FLNB_HUMAN	4.7779e-28	974062	956010	1.01853e+06	1.39493e+06	1341535	1281216	1.45652e+06	1.43491e+06	1.46813e+06	1.02072e+06	1.10749e+06	1069372	1.17371e+06	1.02139e+06	1.06708e+06	1.62557e+06	1.63297e+06	1.55005e+06	835693	819402	826966	910643	887216	900443	1.21715e+06	1.175e+06	1.18681e+06	1.17583e+06	1.18537e+06	1.1538e+06	1.186e+06	1.14765e+06	1.14213e+06	1.44269e+06	1.48695e+06	1.60362e+06
O75376	NCOR1	Homo sapiens	Nuclear receptor corepressor 1	NCOR1_HUMAN	2.81133e-22	3111.65	3313.1	3326.76	3466.98	3456.17	3110.2	3533.53	2585.82	3136.14	3223.07	3293.92	3330.17	3519.46	4063.8	4502.55	2215.1	2041.34	3036.46	3164.51	3604.36	3519.22	4473.81	4423.78	4816.19	3761.15	3784.86	3538.47	3713.54	3372.21	2450.92	3653.9	2631.52	2859.86	2054.32	2403.98	3010.56
O75379;O75379-2	VAMP4	Homo sapiens	Vesicle-associated membrane protein 4;Isoform 2 of Vesicle-associated membrane protein 4	VAMP4_HUMAN	6.4326e-09	8158.73	12402.6	7542.25	4681.56	6143.98	6085.55	7072.12	6349.08	6453.93	8094.14	5014.5	7669.84	3645.38	6193.77	3831.97	6788.69	4999.58	6688.43	10445.2	9586.49	8654.88	4324.84	5013.86	4927.83	3588.94	4045.65	2718.6	5932.27	6683.56	6387.93	3616.21	2989.04	3331.32	4470.43	4751.31	739.253
O75380	NDUFS6	Homo sapiens	NADH dehydrogenase [ubiquinone] iron-sulfur protein 6, mitochondrial	NDUS6_HUMAN	1.15785e-16	41800.6	39932.8	42867.6	69357.2	63390.3	62610.1	88668.5	110123	93353.6	41716.5	40550.3	39255	57146.4	54459.9	52840.4	63695.6	65967.1	59678.9	42795.2	34177.4	41142	68332.1	67145.9	65260.4	58088.5	47012.4	46401.1	42187.1	42504.7	44009.4	55022.3	47654.5	53624.8	53414.4	57261.9	79268.7
O75381;O75381-2	PEX14	Homo sapiens	Peroxisomal membrane protein PEX14;Isoform 2 of Peroxisomal membrane protein PEX14	PEX14_HUMAN	3.28491e-21	8888.71	15488.6	10733.2	8064.53	7121.62	9741.77	9447	8911.4	9227.24	10236.6	10015.6	11303	5861.15	7220.41	6514.71	7778.93	7138.59	8576.16	10988.3	10515.2	8946.95	5947.04	4826.71	5614.13	7014.11	8099.31	7492.53	8598.76	8963.67	8792.92	5027.2	5995.21	5619.34	12622.9	7541.49	5253.95
O75382	TRIM3	Homo sapiens	Tripartite motif-containing protein 3	TRIM3_HUMAN	5.75165e-25	9328.95	10617.7	10249.7	10358.7	11554.2	10459.4	11892.9	9038.84	10408	9316.62	9420.06	9228.19	10421.7	10927.6	10236.5	8776.07	9639.18	10227.8	5327.32	6018.13	6355.57	7739.85	7571.72	7209.37	7863.31	8615.33	8346.42	6898.63	9293.35	7900.95	10659.7	10967.6	9215.44	10433.2	10418.3	11451.3
O75385	ULK1	Homo sapiens	Serine/threonine-protein kinase ULK1	ULK1_HUMAN	5.19553e-06	3037.68	5229.09	5521.08	10797.7	10723.1	2592.79	NaN	NaN	NaN	8395.5	NaN	NaN	5951.68	3797.81	4046.94	10979.4	10265.6	NaN	12424.1	4410.04	8977.67	1219.25	482.614	1674.35	10319.2	8141.79	5878.9	1490.5	NaN	5939.96	2165.85	10461.3	7520.44	4434.85	9101.05	6738.74
O75386;O75386-2	TULP3	Homo sapiens	Tubby-related protein 3;Isoform 2 of Tubby-related protein 3	TULP3_HUMAN	0.00988197	562.15	NaN	323.792	835.897	NaN	541.097	NaN	NaN	NaN	NaN	NaN	NaN	NaN	NaN	NaN	NaN	537.543	NaN	NaN	227.669	NaN	NaN	NaN	210.884	413.177	937.813	NaN	NaN	NaN	NaN	NaN	NaN	346.496	NaN	NaN	245.29
O75387	SLC43A1	Homo sapiens	Large neutral amino acids transporter small subunit 3	LAT3_HUMAN	1.80125e-14	1574.26	4236.9	1990.29	3678.76	2993.6	4718.57	5638.66	4362.44	3650.53	2681.02	3361.28	2143.25	5372.38	6206.78	3915.97	1984.99	2468.22	1530.79	2901.37	2071.08	2216.91	2775.32	2810.15	3103.71	2237.43	4067.71	3534.34	4651.21	3478.81	2764.23	3288.08	1381.99	3586.12	5930.41	3268.82	NaN
O75390	CS	Homo sapiens	Citrate synthase, mitochondrial	CISY_HUMAN	5.08034e-16	296878	266119	268868	246948	256448	261599	298471	268067	220103	325834	272588	295318	237939	246391	261180	274502	260987	234269	371526	364211	372279	335002	334078	327444	244615	247559	203156	263614	227363	272634	225258	258255	244149	301839	252615	227814
O75391	SPAG7	Homo sapiens	Sperm-associated antigen 7	SPAG7_HUMAN	1.61097e-15	14283.7	12528.7	14132	15470.6	11692.8	11249.3	7810.47	9304.6	10276	14632.7	17012.4	14646	14543.5	16304.8	16783.8	11188.9	10893.1	13019.5	19474.5	17658.4	19205	25029.8	25653.6	24638.6	19605.4	20769.2	19966.1	17112.5	17791.7	16835	18003.6	16205.5	16433.5	11824.2	12829	15070.5
O75394	MRPL33	Homo sapiens	39S ribosomal protein L33, mitochondrial	RM33_HUMAN	1.17993e-11	9860.21	12993	11087.6	8398.21	6079.51	7087.01	4796.98	2594.84	3376.32	11403.6	13812.6	10928.8	8926.13	7180.36	8269.44	5162.58	4889.14	3897.91	11931.3	12582.5	11499.3	9936.09	9717.67	10759.5	6361.91	6147.25	3718.94	8200.66	9190.56	8816.48	7027.95	6903.96	7783.13	3990.27	3738.45	6921.37
O75396	SEC22B	Homo sapiens	Vesicle-trafficking protein SEC22b	SC22B_HUMAN	2.77752e-12	143805	452393	130490	292893	265623	332701	268017	237400	270186	137919	126734	120030	160645	223266	244205	269902	211775	269491	237068	193944	147063	239351	284393	322461	343408	502515	257595	104484	183386	152249	234401	250153	302487	651699	294017	98829.3
O75398;O75398-3;O75398-4;O75398-5	DEAF1	Homo sapiens	Deformed epidermal autoregulatory factor 1 homolog;Isoform 2 of Deformed epidermal autoregulatory factor 1 homolog;Isoform 3 of Deformed epidermal autoregulatory factor 1 homolog;Isoform 4 of Deformed epidermal autoregulatory factor 1 homolog	DEAF1_HUMAN	0.0492741	NaN	NaN	NaN	NaN	NaN	NaN	0.00809194	NaN	NaN	NaN	NaN	NaN	NaN	7.85787	NaN	1	NaN	NaN	NaN	NaN	NaN	NaN	NaN	NaN	NaN	NaN	NaN	NaN	NaN	NaN	NaN	NaN	NaN	NaN	NaN	NaN
O75400;O75400-2	PRPF40A	Homo sapiens	Pre-mRNA-processing factor 40 homolog A;Isoform 2 of Pre-mRNA-processing factor 40 homolog A	PR40A_HUMAN	2.10545e-16	43815.9	39554.9	43015.4	31445.4	31259.3	35546.9	29979.4	26282.8	22531.9	43245	45020.7	43956.2	36873.1	30255.2	33382.5	26365.7	24409.3	25814.7	47474.3	47144.9	46401.8	40848.6	42725.2	41854.1	32975.7	32322.4	29110.6	44532.2	43542	43795.3	30744.7	27647.2	30901	24971.6	26860.8	35468.1
O75410;O75410-2;O75410-9	TACC1	Homo sapiens	Transforming acidic coiled-coil-containing protein 1;Isoform 2 of Transforming acidic coiled-coil-containing protein 1;Isoform 9 of Transforming acidic coiled-coil-containing protein 1	TACC1_HUMAN	3.78982e-19	17340	16165.7	16227.6	24846.2	23722.2	24199.1	29140.4	31480.8	32025.6	15667.2	17903.6	15583.3	19387.4	19291.8	17221.2	30163.1	26614.7	30325.7	18988.7	17092.5	17328.6	15368.1	14332.9	16236.8	19375.6	20951.8	21624.5	16594.1	17139.4	17152.9	16324.8	16592.5	16656.5	23157.3	23270.6	26669.2
O75414	NME6	Homo sapiens	Nucleoside diphosphate kinase 6	NDK6_HUMAN	7.75009e-24	6849.71	5017.38	6021.29	3643.39	4476.62	4621.11	12879.4	8963.72	7739.21	6179.2	4527.71	5416.78	3640.45	4187.2	3343.08	4008.72	4881.03	5213.96	4565.33	5640.32	5814.23	4339.95	3613.94	3611.75	2499.64	2263.09	2957.19	2143.76	3284.98	4010.99	3354.68	4895.2	3202.8	4622.3	4349.17	2410.76
O75420	GIGYF1	Homo sapiens	GRB10-interacting GYF protein 1	GGYF1_HUMAN	1.06388e-12	2781.66	2122.27	2695.57	2497.4	2389.51	2852.21	4888.55	2881.2	2260.09	2378.18	2014.35	2549.45	2645.21	2086.44	1787.49	2183.04	2118.74	1449.72	5496.15	6352.12	6023.48	6411.3	6527.19	7132.37	7091.9	6780.48	5866.61	2262.29	2087.67	1793.41	1632.73	1457.75	1994.12	2009.06	1795.9	1783.64
O75426;O75426-2;O75426-3;O75426-4	FBXO24	Homo sapiens	F-box only protein 24;Isoform 2 of F-box only protein 24;Isoform 3 of F-box only protein 24;Isoform 4 of F-box only protein 24	FBX24_HUMAN	0.00560883	NaN	17438.8	19588.4	17038.3	NaN	12246	NaN	20444	NaN	NaN	NaN	NaN	16767.2	NaN	NaN	NaN	NaN	NaN	NaN	17802.3	19101	NaN	NaN	NaN	NaN	NaN	NaN	NaN	NaN	14501.2	NaN	NaN	12202.1	25017.8	28101.8	NaN
O75427	LRCH4	Homo sapiens	Leucine-rich repeat and calponin homology domain-containing protein 4	LRCH4_HUMAN	0.00635878	NaN	NaN	7221.25	4344.12	NaN	NaN	NaN	NaN	NaN	3337.33	NaN	NaN	NaN	1222.61	3378.89	4455.65	2119.21	NaN	NaN	1320.27	NaN	NaN	NaN	NaN	3064.27	NaN	NaN	NaN	11699.1	10064.4	NaN	NaN	NaN	NaN	NaN	7527.51
O75431;O75431-2	MTX2	Homo sapiens	Metaxin-2;Isoform 2 of Metaxin-2	MTX2_HUMAN	2.91965e-21	21311.4	20853.4	20041.8	21100.7	21381.4	19239.1	36040.6	38181.8	33010.1	21613	17146.5	19551.7	17934.5	15506.1	15574.1	18981.6	17622.7	19508.8	25494.5	23307.2	23973	19502.1	20034.8	21927	17078.4	18138.4	20010.7	20649.7	19415.7	19561.7	16132.7	16695.1	16591.4	16927.5	16902.6	16661.2
O75436	VPS26A	Homo sapiens	Vacuolar protein sorting-associated protein 26A	VP26A_HUMAN	1.01489e-21	199833	167989	174072	170473	201211	191674	175568	205573	194014	177940	166041	168771	176589	165644	172506	169979	189344	181969	221350	212986	217555	230668	232710	231394	213394	227621	227104	177375	167078	159077	158728	161608	152797	165948	180046	152078
O75438	NDUFB1	Homo sapiens	NADH dehydrogenase [ubiquinone] 1 beta subcomplex subunit 1	NDUB1_HUMAN	6.964e-11	17819.1	47586.8	22190.6	40128.8	28569.5	36173.5	71953	36164.9	33317.9	15024.7	13394.2	12035.9	17829.2	18098	19741.6	25777.9	24068	29348.5	34986	27168.4	16352	27278.5	33834	40262	34123	51950.3	20470.1	10261.4	11363.3	11624.5	17386.4	20523.5	37634.7	90964.5	37859	13290.2
O75439	PMPCB	Homo sapiens	Mitochondrial-processing peptidase subunit beta	MPPB_HUMAN	2.71359e-12	56343.7	53536	55106.4	40424.8	38859.4	38574.2	71740.6	59043.7	53324	55729.1	49496.4	48905.2	37182.3	37909.3	37166	35996.9	33896.9	35635.8	65660.9	57724.4	60186.6	48986.4	48506.3	46348	33095.3	36230.1	30338.8	50656.6	45739.2	44545.3	34920.8	33212.9	35966.4	38737.2	35559.9	27811.5
O75445;O75445-3	USH2A	Homo sapiens	Usherin;Isoform 3 of Usherin	USH2A_HUMAN	0.00155045	13399.9	11247.1	14849.3	23427.7	15565.8	20708.4	18740	13764.8	17344.9	9382.12	26721.7	12911.8	30985.5	4907.79	18906.8	16019.6	15266.3	15192.7	12418.9	11139.9	10886.6	4154.31	13794.6	7811.5	13064.6	9765.21	14801.9	3914.44	18730.5	15986.8	16070.3	13554.1	14609.6	18381.2	12743.2	20890.6
O75446	SAP30	Homo sapiens	Histone deacetylase complex subunit SAP30	SAP30_HUMAN	0.00112072	1762.28	NaN	787.363	1594.27	2422.48	NaN	1449.23	NaN	NaN	3218.42	4364.93	1813.05	3556.14	2674.34	2987.05	467.596	982.287	NaN	NaN	3028.99	2646.15	1931.99	1858.24	1380.71	505.579	NaN	1014.73	2182.84	2918.4	418.565	NaN	857.479	NaN	1850.65	2189.33	1410.76
O75448;O75448-2	MED24	Homo sapiens	Mediator of RNA polymerase II transcription subunit 24;Isoform 2 of Mediator of RNA polymerase II transcription subunit 24	MED24_HUMAN	1.0926e-16	3250	3338.77	3319.59	3013.05	3250.79	3235.99	6194.67	2528.29	2377.85	3203.67	2987.33	2616.3	2809.07	3201.55	2617.11	3605.39	2548.97	1992.15	3710.05	3610.89	3224.36	3223.91	2864.54	3204.44	2642.33	2371.16	2487.1	2639.47	1707.96	2484.46	1988.28	2374.37	1759.2	2308.66	1986.4	1791.94
O75449	KATNA1	Homo sapiens	Katanin p60 ATPase-containing subunit A1	KTNA1_HUMAN	6.28603e-12	6474.23	6386.84	6225.94	7357.51	5868.19	4979.01	7836.9	4455.16	6417.56	5454.13	5035.2	4615.08	5228.32	5982.76	4436.92	5480.23	4391.95	4506.32	5379.63	5726.43	4652.18	5006.08	5092.81	5542.69	6536.9	5381.59	4091.23	6477.43	5137.75	5229	5878.43	5245.24	3369.47	3407.03	4634.58	5905.9
O75462	CRLF1	Homo sapiens	Cytokine receptor-like factor 1	CRLF1_HUMAN	3.50397e-06	NaN	12248.7	NaN	2157.92	2382.16	1593.77	10514.9	7053.74	6652.67	10014	NaN	NaN	3774.46	3880.74	4991.48	3509.25	3639.72	4039.79	11808.2	NaN	7465.25	6547.48	5601.98	5388.34	10087.1	9323.7	9410.03	NaN	NaN	NaN	2741.45	2631.44	3324.33	3871.99	4347.74	3205.46
O75469;O75469-2;O75469-3;O75469-4;O75469-5;O75469-6;O75469-7	NR1I2	Homo sapiens	Nuclear receptor subfamily 1 group I member 2;Isoform 1B of Nuclear receptor subfamily 1 group I member 2;Isoform 1C of Nuclear receptor subfamily 1 group I member 2;Isoform 2A of Nuclear receptor subfamily 1 group I member 2;Isoform 2B of Nuclear receptor subfamily 1 group I member 2;Isoform 2C of Nuclear receptor subfamily 1 group I member 2;Isoform 3 of Nuclear receptor subfamily 1 group I mem…	NR1I2_HUMAN	0.341226	NaN	NaN	NaN	NaN	NaN	NaN	NaN	NaN	NaN	NaN	NaN	NaN	NaN	NaN	NaN	NaN	NaN	NaN	NaN	NaN	NaN	NaN	NaN	NaN	NaN	NaN	NaN	NaN	NaN	NaN	NaN	NaN	NaN	NaN	NaN	NaN
O75475	PSIP1	Homo sapiens	PC4 and SFRS1-interacting protein	PSIP1_HUMAN	2.68992e-15	26053	50677.5	25135	29803.3	27714.4	30469.9	21490.8	18660.3	20498.4	23235.1	20397.8	23142.1	22350.4	31518.6	30033.5	19767.2	18618.7	19196.4	38007	34165.2	28642.7	34518.2	39433.5	42141.9	22750.7	36687.2	24704	21431.7	35040.1	25244.8	29350.7	32232.5	34860.8	32625	22654.3	19773
O75477	ERLIN1	Homo sapiens	Erlin-1	ERLN1_HUMAN	1.49687e-27	15176.7	15964.9	14158.1	17774	18051.4	18414.9	12961.5	11021.9	15465.5	16251.5	12932.2	13737.7	14568.9	15692.8	15636.6	14200.7	14271.6	12232.9	14050.9	12453.6	11458.3	13933.1	13308.8	13168.9	11786.2	12935.2	8493.78	16257	12433.8	12962.3	12548.7	13145	14892	15324.1	11970.4	9178.76
O75487;O75487-2;Q9Y625	GPC4;GPC4;GPC6	Homo sapiens	Glypican-4;Isoform 2 of Glypican-4;Glypican-6	GPC4_HUMAN;GPC4_HUMAN;GPC6_HUMAN	0.230055	NaN	NaN	NaN	NaN	NaN	NaN	NaN	3596.01	2520.37	NaN	NaN	NaN	NaN	NaN	NaN	NaN	NaN	NaN	NaN	NaN	NaN	NaN	NaN	NaN	NaN	NaN	NaN	NaN	NaN	NaN	NaN	NaN	NaN	NaN	NaN	NaN
O75489	NDUFS3	Homo sapiens	NADH dehydrogenase [ubiquinone] iron-sulfur protein 3, mitochondrial	NDUS3_HUMAN	9.1697e-26	52947.6	48546.4	47798.1	68252.1	64768.5	65714.3	106084	123719	84626.7	46497.8	38250	44055.3	59200.2	53566.8	61232.4	74729.2	77623.9	63180.1	56371.7	57090.9	54196.1	73084.1	68247.1	69907.2	63194.6	62407.4	60289	48656.7	41675.5	42893.8	53668.8	59462.9	59893.5	66552.9	67352.8	69618.2
O75494	SRSF10	Homo sapiens	Serine/arginine-rich splicing factor 10	SRS10_HUMAN	1.19844e-14	25203.8	24013.7	28734.6	24500.9	23047.6	21155.7	14185.8	14119.4	19911.6	24183.9	25453.3	24847.9	23871.6	27052.9	24434	16385.9	15432	15217.3	22102.7	21264.2	24804.2	28415.1	27663.9	27895.2	28253.1	25809	22218.2	33572.8	31255	30874.3	26960.4	24125	26117.3	20332.1	20524.3	31668
O75503	CLN5	Homo sapiens	Ceroid-lipofuscinosis neuronal protein 5	CLN5_HUMAN	1.01633e-13	3908.56	6781.46	5400.73	9697.12	4961.21	3406.7	7686.17	8607.42	6470.42	3497.01	5322.29	2996.51	5838.91	3289.3	2895.47	2402.33	1787.08	1583.88	7522.38	4666.36	4710.05	2347.26	3329.3	3112.83	6888.69	6632.8	2195.78	7352.82	5255.19	6173.85	2509.57	2022.84	4100.16	2075.28	1996.84	5351.14
O75506	HSBP1	Homo sapiens	Heat shock factor-binding protein 1	HSBP1_HUMAN	1.08414e-09	69676.5	51530.3	55088.3	49328.6	52431.9	44471.2	34338.2	31518.5	37754	59277.7	63962.5	62321.4	46926	35341.9	39022.3	42608.7	44603.4	37729.7	34358.2	33746.2	32207	20078.5	20975	23462.5	30392.6	27305.5	30522.6	69206.1	64494	65410.7	42816.3	39627.8	43452.9	44731.3	47087.4	49631.8
O75508	CLDN11	Homo sapiens	Claudin-11	CLD11_HUMAN	1.88957e-24	9701.27	14211.2	10485.6	4632.2	4781.24	6671.19	1788.35	4178.4	2299.63	10145	9436.63	10133.3	5500.73	4565.39	5975.45	4196.39	3522.75	4139.32	8643.88	10051.1	8287.34	8006.26	10974.8	10027.9	8553.11	11426.5	5717.33	10429.9	12704	11436.3	6196.91	6018.75	8049.14	6241.44	1200.38	1338.51
O75521;O75521-2	ECI2	Homo sapiens	Enoyl-CoA delta isomerase 2;Isoform 2 of Enoyl-CoA delta isomerase 2	ECI2_HUMAN	1.33639e-17	66763.2	66025.9	72989.6	54586.5	48369.7	48548.7	71339	70181	65052.6	58708.4	70517.5	66017	36750.1	39353.5	40519.5	37752.7	38454.1	40900.5	93030.6	90384.3	91909.3	65702.4	59801.8	62467.1	47919.4	48950.5	45598.5	53136.2	52593.7	53486.6	34925	32263.5	31298.6	25926	26077.3	35281.2
O75525;O75525-2	KHDRBS3	Homo sapiens	KH domain-containing, RNA-binding, signal transduction-associated protein 3;Isoform 2 of KH domain-containing, RNA-binding, signal transduction-associated protein 3	KHDR3_HUMAN	0.0276516	1132.44	217.686	474.539	321.475	283.227	89.2146	0.543939	NaN	NaN	1877.54	779.602	NaN	NaN	NaN	NaN	471.807	550.831	NaN	279.263	987.648	919.987	79.6605	348.838	121.687	486.811	505.763	154.78	NaN	NaN	33.2094	NaN	NaN	216.995	630.035	2427.17	NaN
O75528;O75528-2	TADA3	Homo sapiens	Transcriptional adapter 3;Isoform 2 of Transcriptional adapter 3	TADA3_HUMAN	1.2041e-10	2497.86	3515.17	2554.96	2780.86	2870.13	3068.33	NaN	NaN	NaN	2119.53	NaN	2519.07	601.243	600.082	961.841	1498.29	1962.03	1719.29	1472.11	2289.42	2482.07	15.6157	1850.65	2805.47	1298.23	1594.58	1414.19	716.503	949.699	1220.2	1502.86	465.381	1351.68	1354.38	1183.28	952.859
O75529	TAF5L	Homo sapiens	TAF5-like RNA polymerase II p300/CBP-associated factor-associated factor 65 kDa subunit 5L	TAF5L_HUMAN	2.12403e-23	2122.17	1847.05	1664.44	1625.5	1426.97	1544.88	NaN	2103.99	1867.43	1469.88	1003.72	1498.82	1895.18	1868.84	1743.24	1477.36	1348.92	1573.65	1511.44	1968.63	2214.54	2163.17	1945.03	1896.5	1623.69	1532.56	1219.97	1025.81	1110.32	1483.74	1099.88	1115.18	1075.28	NaN	1216.45	1076.3
O75530;O75530-2	EED	Homo sapiens	Polycomb protein EED;Isoform 2 of Polycomb protein EED	EED_HUMAN	9.38665e-16	4488.08	4053.44	3645.88	3692.77	3487.52	3656.35	2056.96	1929.35	2104.93	3111.99	2960.36	3251.11	3526.15	3980.95	2845.87	4079.09	3056.87	2258.61	5097.94	5040.58	4804.19	4203.44	3999.23	3809.78	4686.52	3382.57	3568.56	3187.22	2834.55	2141.05	2461.79	2362.6	2911.38	2395.14	2234.09	1691.81
O75531	BANF1	Homo sapiens	Barrier-to-autointegration factor	BAF_HUMAN	3.15607e-20	39029.2	33964.2	39119.4	30152.6	35799.6	34446.4	61921.3	43392.8	40744	31872.9	30549.3	30959.1	28323.5	30859.1	31067	23225.7	23927.8	24567.2	32590.3	33554.4	32892.8	33924.9	37585.7	38108.3	30761	32159.3	37811.8	31991.8	28834	30359.8	26859.4	30141.4	28968.5	31013.9	28277.7	28857.6
O75533	SF3B1	Homo sapiens	Splicing factor 3B subunit 1	SF3B1_HUMAN	1.52414e-28	124641	116855	125397	115235	118811	114077	113119	97303.6	110704	130496	108655	116575	94478.8	116714	105843	114323	105872	115495	143619	133063	141769	138273	157163	155083	142161	144708	144942	128760	114920	121575	115535	116744	120140	115358	121935	113905
O75534;O75534-4	CSDE1	Homo sapiens	Cold shock domain-containing protein E1;Isoform 4 of Cold shock domain-containing protein E1	CSDE1_HUMAN	1.36034e-21	46655.1	43552.3	44035.2	41266.9	37578.8	39097.9	34699.8	30442.5	33860.2	42898.9	50715.9	45539.5	45696.7	42069.5	43592.3	34908.6	36408.9	39638.2	41323	38308.5	42894.9	38599.3	40163.3	40330.5	40328.8	38713.8	40049.6	44780.2	46271.5	45733.5	47526.9	45637.9	44521.8	38267.7	38575.4	47115.9
O75554;O75554-2	WBP4	Homo sapiens	WW domain-binding protein 4;Isoform 2 of WW domain-binding protein 4	WBP4_HUMAN	4.14448e-19	1353.73	2339.68	2791.37	2180.3	1302.92	1910.81	892.154	1236.92	1395.25	1607.7	1995.12	2371.06	1758.51	2150.11	2504.23	741.277	546.473	1245.56	2057.49	2327.74	2046.94	2934.93	1928.97	2877.92	1837.56	2142.11	2021.35	1262.41	1713.24	1330.3	1844.22	1890.66	1808.27	1668.58	1166.11	1774.16
O75569;O75569-2;O75569-3	PRKRA	Homo sapiens	Interferon-inducible double-stranded RNA-dependent protein kinase activator A;Isoform 2 of Interferon-inducible double-stranded RNA-dependent protein kinase activator A;Isoform 3 of Interferon-inducible double-stranded RNA-dependent protein kinase activator A	PRKRA_HUMAN	6.14602e-10	52723.2	51718.5	56005.6	45141.2	41513.2	42303.6	33333	23748.8	20923.8	53010.6	46684.1	51668.2	43706.3	35823.1	34279.9	38270.4	36842.5	32004.8	49223.1	45485.6	47562.4	37645.9	37110.8	38413.2	38679.8	41775.9	33814.3	49581.9	51451.3	55220.2	36503.7	38777.6	38734.7	38451.5	36865.8	41456
O75575	CRCP	Homo sapiens	DNA-directed RNA polymerase III subunit RPC9	RPC9_HUMAN	0.0016951	727.529	454.289	NaN	281.295	441.088	283.68	NaN	NaN	NaN	418.556	NaN	208.531	1.65682	NaN	NaN	270.431	NaN	NaN	1205.75	200.391	548.613	1.11709	627.399	1029.87	929.053	282.27	NaN	539.999	610.896	186.152	NaN	NaN	386.642	296.993	155.145	241.194
O75578	ITGA10	Homo sapiens	Integrin alpha-10	ITA10_HUMAN	1.56588e-09	7450.07	9119.94	7109.79	4337.71	5257.39	5180.64	8657.48	10984.4	8193.17	5020.35	4149.67	4697.06	4116.57	3495.79	3601.18	4692.75	5420.27	4510.34	7629.78	7590.02	6962.09	5629.18	7203.4	6880.88	6483.92	8078.07	6069.94	3864.19	4471.25	4065.38	2906.81	2808.23	3579.68	4865.99	4059	789.773
O75581	LRP6	Homo sapiens	Low-density lipoprotein receptor-related protein 6	LRP6_HUMAN	0.00330766	NaN	165.087	177.462	372.465	442.622	NaN	523.294	381.422	613.411	NaN	NaN	164.573	412.044	NaN	242.718	595.15	368.72	NaN	136.676	NaN	NaN	NaN	NaN	118.275	154.08	NaN	NaN	NaN	NaN	326.439	NaN	NaN	NaN	306.613	NaN	NaN
O75586;O75586-2	MED6	Homo sapiens	Mediator of RNA polymerase II transcription subunit 6;Isoform 2 of Mediator of RNA polymerase II transcription subunit 6	MED6_HUMAN	0.00483849	2410.52	3001.19	2869.25	4379.71	3563.73	1527.66	NaN	NaN	3400.2	1993.62	1331	1482.27	NaN	1454.6	NaN	2038.05	2779.86	1652.7	2443.49	2002.82	1814.24	2206.86	1834.37	1106.54	1799.95	1970.65	2373.02	NaN	2351.26	1478.97	NaN	2244.95	2211.11	NaN	2845.71	NaN
O75592;O75592-2	MYCBP2	Homo sapiens	E3 ubiquitin-protein ligase MYCBP2;Isoform 2 of E3 ubiquitin-protein ligase MYCBP2	MYCB2_HUMAN	4.0645e-25	12874.5	13036.4	13002.2	10509	11408.9	11262.2	13378.5	11892.6	12332.4	13147.8	12411.4	13041.4	8825.48	9618.49	8956.32	9558.26	9209.18	9490.12	13234.3	13203.2	13587.8	11824.3	11729.9	12054.5	9988.66	10029.6	10579.1	11118.7	11096.1	11859.8	9559.34	9502.3	9892.52	9494.51	9500.72	7317.28
O75600;O75600-2	GCAT	Homo sapiens	2-amino-3-ketobutyrate coenzyme A ligase, mitochondrial;Isoform 2 of 2-amino-3-ketobutyrate coenzyme A ligase, mitochondrial	KBL_HUMAN	1.94896e-12	149671	134605	134311	72233.9	79057.3	85584.2	72645.4	114409	83796.1	142968	71965.3	116920	64674.9	62647.2	62448.1	58234	56262.9	45038	152562	135819	150240	87256.5	98048	88965.4	66470.7	69659.5	50220.7	120229	75498.2	91696.6	44662.3	34310.4	67030.1	73270	53972.9	56372.8
O75607	NPM3	Homo sapiens	Nucleoplasmin-3	NPM3_HUMAN	1.572e-14	12580.4	8337.4	8101.68	6162.75	7050.83	5090.73	7062.83	9902.08	6503.03	9072.83	8578.19	8289.44	3531.83	5111.41	3573.98	5156.37	5372.32	3338.56	11029.1	7710.33	9913.13	6931.13	5905.53	6399.23	6438.19	4699.5	5006.69	10298.5	6959.73	5033.29	3811.93	2694.56	6312.34	5999.6	7877.17	8089.2
O75608;O75608-2	LYPLA1	Homo sapiens	Acyl-protein thioesterase 1;Isoform 2 of Acyl-protein thioesterase 1	LYPA1_HUMAN	3.93706e-28	153439	141979	141500	94063.2	93687.3	94927	51406.8	69046.5	54398.5	170659	138925	148625	127655	100336	107799	81253.8	87227.9	75879.1	167125	148763	164052	116589	125521	128505	95262	100239	88419.7	165315	159755	151559	98194.9	96352.3	111927	101417	94387.1	113450
O75616;O75616-2	ERAL1	Homo sapiens	GTPase Era, mitochondrial;Isoform HERA-B of GTPase Era, mitochondrial	ERAL1_HUMAN	1.81918e-18	5328.34	4246.16	4297.51	2120.7	1666.75	2028.04	4279.41	3168.53	2932.95	4142.96	2997.53	3091.57	1776.23	3090.89	2416.4	1785.46	1512.82	2104.73	2575.18	3598.45	3059.08	2480.36	3870.24	2962.32	1549.43	1784.82	1742.41	2530.55	3009.21	2561.12	2832.8	2203.21	2711.23	2932.34	1849.48	1686.05
O75626;O75626-2;O75626-3	PRDM1	Homo sapiens	PR domain zinc finger protein 1;Isoform 2 of PR domain zinc finger protein 1;Isoform 3 of PR domain zinc finger protein 1	PRDM1_HUMAN	0.000869505	NaN	NaN	NaN	3550.14	1814.11	2814.58	6299.66	4112.7	2950.14	NaN	NaN	NaN	1873.3	NaN	849.454	4437.32	4599.69	5102.73	NaN	NaN	NaN	NaN	NaN	NaN	963.707	1283.72	3203.09	NaN	NaN	NaN	582.645	NaN	1609.46	1202.62	2543.37	NaN
O75628	REM1	Homo sapiens	GTP-binding protein REM 1	REM1_HUMAN	4.01874e-05	NaN	NaN	NaN	NaN	768.837	NaN	9236.13	7226.34	7849.01	NaN	0.709641	NaN	222.406	331.254	NaN	NaN	NaN	1578.56	NaN	NaN	NaN	763.65	NaN	NaN	NaN	NaN	NaN	7.24073	42.4753	NaN	539.254	NaN	NaN	NaN	NaN	NaN
O75629	CREG1	Homo sapiens	Protein CREG1	CREG1_HUMAN	2.99951e-17	11440.2	8874.57	6533.73	18647.3	16282.9	17150.3	3231.58	18099.4	14515.2	9682.32	4814.49	7113.53	2135.73	6117.2	4497.29	21132.7	20065.9	16589.8	3126.93	977.119	1650.32	NaN	2172.28	1848.53	7138.23	7979.53	3493.07	9186.87	5902.71	6312.88	NaN	4532.07	8264.53	10220.3	12665	16656
O75635;O75635-2	SERPINB7	Homo sapiens	Serpin B7;Isoform 2 of Serpin B7	SPB7_HUMAN	5.53647e-09	NaN	921.715	NaN	1530.33	3735.8	3228.57	31911	25813.1	25299.9	913.185	NaN	996.14	3283.89	6502.25	5652.04	8350.19	10479.9	8514.28	NaN	NaN	NaN	7358.61	4549.83	2632.16	2908.15	2428.82	2243.81	NaN	NaN	705.475	4080.42	5529.24	711.625	NaN	1858.71	2904.65
O75643	SNRNP200	Homo sapiens	U5 small nuclear ribonucleoprotein 200 kDa helicase	U520_HUMAN	6.72522e-22	96245.3	87921.6	88452.8	76623.4	77939.8	77322.6	85305.3	105166	74800.2	95535.8	78898.2	86653.5	67303.6	74029.6	73131.9	71139.8	71113.7	64232.5	106530	100195	101311	95357.9	109716	103683	93713.9	92375.7	83674.8	92469.7	81816.8	84299.1	63658.5	70546.6	77447.6	71715.4	67573.8	60040.7
O75663	TIPRL	Homo sapiens	TIP41-like protein	TIPRL_HUMAN	5.60843e-12	49795.4	48087	49675.7	40652.1	39788.4	42459.2	41861.4	26379.5	24601	49094.6	47685.2	46508.4	32915.6	39173.5	35214	36216.1	37876.8	36493.3	39231.3	37582.4	40646.6	35693.2	35279.8	32866.6	34685.3	36420.4	33703.3	45458.4	46402.2	44745.8	37984.8	38957.6	38155.9	40085.9	44703.5	45319.2
O75665;O75665-3	OFD1	Homo sapiens	Oral-facial-digital syndrome 1 protein;Isoform 3 of Oral-facial-digital syndrome 1 protein	OFD1_HUMAN	5.95679e-09	549.631	293.3	1191.8	617.118	639.577	464.224	NaN	NaN	1273.65	542.357	1595.25	496.725	216.666	2273.32	NaN	NaN	524.171	NaN	NaN	698.042	1198.45	863.411	491.24	408.414	339.769	NaN	NaN	918.298	NaN	650.579	NaN	511.016	345.618	NaN	NaN	NaN
O75676;O75676-2	RPS6KA4	Homo sapiens	Ribosomal protein S6 kinase alpha-4;Isoform 2 of Ribosomal protein S6 kinase alpha-4	KS6A4_HUMAN	5.4797e-15	1443.86	2002.11	3413.24	1679.05	1196.63	2007.12	1291.66	1194.04	2406.38	1844.21	2203.06	1648	1606.95	3015.48	2326.26	987.253	986.646	2188.54	2961.23	3027	2565.57	3052.88	2697.13	3101.64	1844.22	2028.13	2321.09	735.157	1875.07	1049.73	1988.69	1937.85	2232.1	1687.94	2204.75	1621.45
O75677	RFPL1	Homo sapiens	Ret finger protein-like 1	RFPL1_HUMAN	0.0096156	6546.86	1998.34	2451.6	1709.39	10180.7	6667.5	NaN	33078.1	28715	4188.31	2487.13	4131.42	3581.83	11211.4	8439.38	6714.88	13647.9	14659.7	1721.43	4160.36	3397.63	7998.27	7821.85	5168.45	3487.73	2145.83	14557.8	1540.18	2563.08	3287.52	6790.64	7873.6	NaN	10496.8	20408.4	3710.74
O75683	SURF6	Homo sapiens	Surfeit locus protein 6	SURF6_HUMAN	2.56645e-15	11803.1	12953.2	13117.5	7838.66	7181.21	8018.44	4938.7	4787.58	5974.87	12747.8	12942	13004.8	13241.3	10625.2	13393.2	5384.93	5609.82	5843.47	15004.3	15196.8	13230.6	12851.2	13343	14181.7	5792.02	5927.52	6114.72	11995.9	12462.3	12510.4	12053.7	9815.85	10307.4	7010	6422.12	9249.14
O75688	PPM1B	Homo sapiens	Protein phosphatase 1B	PPM1B_HUMAN	1.91738e-20	5739.91	5643.03	5749.27	7817.67	7091.99	7700.76	7587.05	8471.24	6641.34	4759.75	5334.77	4605.01	5493.6	5711.82	4414.86	7469.5	7255.78	8048.46	6310.78	5258.34	5687.6	7071.59	6612.76	6584.96	7604.78	7463.92	6631.92	4016.17	3751.36	4202.53	5425.51	5367.42	4480.03	7487.4	7075.77	5942.81
O75691	UTP20	Homo sapiens	Small subunit processome component 20 homolog	UTP20_HUMAN	1.34898e-33	12498.4	12421.4	12645.3	8140.61	8879.67	8709.25	7642.17	7207.06	8223.5	12561.4	10765.5	11886.8	9378.01	11147.5	10212.6	7119.79	7657.03	6595	18117	18436.3	17732.3	17021.2	16513.8	17294.5	9921.53	8891.38	9007.38	10715	9474.84	10738.6	8363.03	9908.49	9920.63	9139.56	8586.95	5216.43
O75694	NUP155	Homo sapiens	Nuclear pore complex protein Nup155	NU155_HUMAN	5.65154e-17	59255.3	51133	55786.5	45480.6	48182.9	45823.2	34040.9	34623.6	32727.9	60043.9	51457.2	55213.5	50405.4	46998.2	47183.5	40188.5	36161	32418.9	63288.1	58844.1	61425.1	65490.9	75521.4	70923.8	56786.5	61991.7	52679.1	61810.7	60196.6	56824.2	47920	43802.8	52611.6	39020.5	40068.1	33496.4
O75695	RP2	Homo sapiens	Protein XRP2	XRP2_HUMAN	5.20418e-17	19794.4	31717.9	18658.1	39835.8	40671.4	40738.4	33850.5	44944.4	35476.1	14556.1	16211.8	17719	35513.3	35915.8	35079.4	33611.1	32071.2	33518.1	16785.2	17844.5	16937.2	30168.5	28591.9	28739.5	34558.7	41549.4	29022	13580.9	20542.7	17350.7	31954.6	34110	34882	52173.6	34409.3	9200.46
O75717;O75717-2	WDHD1	Homo sapiens	WD repeat and HMG-box DNA-binding protein 1;Isoform 2 of WD repeat and HMG-box DNA-binding protein 1	WDHD1_HUMAN	3.32571e-18	1159.25	990.087	948.041	1104.42	855.854	721.932	1016.77	351.32	NaN	1048.9	553.673	824.424	1093.11	1363.5	876.376	698.818	488.473	746.875	1117.33	816.535	1135.93	468.35	727.378	540.049	460.279	439.189	483.071	771.88	780.45	645.76	1033.6	880.117	793.785	401.418	294.987	532.312
O75718	CRTAP	Homo sapiens	Cartilage-associated protein	CRTAP_HUMAN	9.53581e-13	280799	278692	288245	354296	307950	303476	572419	661859	509322	261960	268949	265368	257571	257812	243110	470571	448381	431273	265524	261185	260485	194665	206254	188852	324751	296894	264660	327994	293300	279211	236701	236358	262227	356200	365912	414144
O75746	SLC25A12	Homo sapiens	Calcium-binding mitochondrial carrier protein Aralar1	CMC1_HUMAN	8.77134e-18	18692.8	38443.9	17922.1	36717.2	36228.7	45241.1	56841.5	55909.5	50667.8	15395.6	16742.6	11163	23355.7	26531.6	26007	35032.2	34240.4	27602.3	22339.5	20481.2	16058.7	26825.1	29619.2	32762.9	28035.4	33438.4	20360.4	12814	15405.4	13415.6	21900.1	24915.6	30128.5	57740.8	27448.2	15376.2
O75764	TCEA3	Homo sapiens	Transcription elongation factor A protein 3	TCEA3_HUMAN	3.40991e-16	3217.88	2653.1	2652.34	1768.5	921.067	1628.78	NaN	NaN	NaN	4290.69	2907.1	3093.44	2275.39	2357.31	1865.96	1701.33	1492.25	1474.66	2604.06	2270.22	2158.12	3297.18	3402.66	2844.1	1973.2	1649.95	1936.67	2583.42	1841.5	2614.23	2307.43	2344.32	1836.78	1105.76	1178.58	1845.06
O75787;O75787-2	ATP6AP2	Homo sapiens	Renin receptor;Isoform 2 of Renin receptor	RENR_HUMAN	1.83625e-11	3295.84	9276.02	2444.12	3156.02	2608.43	3828.31	10721.4	5824.76	7589.84	2555.2	2573.17	2049.99	2069.01	2716.59	3842.57	3454.88	3359.16	3449.56	4120.78	3021.75	2424.08	3631.56	2080.43	3736.96	3850.43	6233.15	3051.88	2066.21	3347.55	2730.95	1842.24	1937.59	3604.57	5843.72	1803.78	1520.28
O75792	RNASEH2A	Homo sapiens	Ribonuclease H2 subunit A	RNH2A_HUMAN	0.000982182	5966.06	22393.3	21568.5	25876.8	4736.29	NaN	12295.1	8551.88	7370.76	16938.5	NaN	NaN	8159.51	8127.54	5154.41	22711.7	5354.71	8484.58	3968.22	NaN	13628.3	7186.67	10901.2	13941	3090.71	3337.05	7180.07	14497	NaN	NaN	18197.2	12545.7	19519.8	3817.81	3074.79	34741.6
O75794	CDC123	Homo sapiens	Cell division cycle protein 123 homolog	CD123_HUMAN	4.55884e-15	16032.3	13782.6	15440.2	13749.6	12959.2	11362	17617.5	10014.3	14221.3	12997	10648.1	11106.7	16141.5	12625	12389.8	13019.3	11078	9390.99	17195.2	16466.1	16483.6	15042.2	15451.6	13294.2	14405.3	13579.8	13149.5	14571.9	14933.9	14472.6	14147.5	13463.6	14952	13617.7	12964.3	11643.3
O75808	CAPN15	Homo sapiens	Calpain-15	CAN15_HUMAN	1.00209e-24	1705.3	1447.92	1861.41	1637.28	968.035	855.213	NaN	776.987	743.761	1016.41	1476.78	1069.15	1492.36	1660.72	915.477	1120.39	824.824	1514.54	2161.57	1829.74	1862.72	2088.03	1820.89	2398.74	2132.55	2017.81	1914.59	1161.79	623.517	1189.17	859.099	937.747	1396.9	1103.76	1109.8	1397.21
O75817	POP7	Homo sapiens	Ribonuclease P protein subunit p20	POP7_HUMAN	4.47217e-13	5357.1	6500.34	5624.22	3663.89	3054.65	4267.56	2260.94	3264.67	2976.29	5042.94	5980.87	5239.87	5906.57	4311.94	5099.75	2600.98	3298.9	1587.1	5206.91	5189.21	6444.1	6536.41	6065.22	6721.03	3181.26	4505.97	4095.57	2877.06	2465	2800.2	3209.43	2678.21	4625.23	3001.02	4530.56	2539.41
O75818;O75818-2	RPP40	Homo sapiens	Ribonuclease P protein subunit p40;Isoform 2 of Ribonuclease P protein subunit p40	RPP40_HUMAN	3.67435e-09	4303.63	3591.47	5557.49	4221.46	3062.07	3740.19	NaN	914.923	2124.04	4827.23	3015.61	5447.59	5549.3	3202.74	4614.92	3096.87	3216.04	1948.53	5861.5	6003.5	6231.99	4815.74	4914.44	7073.09	4411.06	4448.33	3112.04	5243.39	3021.79	6042.59	4233.41	4210.85	6082.53	3463.59	4472.25	4260.8
O75821	EIF3G	Homo sapiens	Eukaryotic translation initiation factor 3 subunit G	EIF3G_HUMAN	6.13885e-11	127307	118170	117984	100719	103213	98067.1	110199	86957.9	89063.9	125222	140104	123220	115142	121823	116109	86222.2	86142.9	95676.9	123172	121929	124891	116513	114686	119914	116634	106641	118773	129310	140878	136876	119106	113513	117426	96208.9	101169	124425
O75822	EIF3J	Homo sapiens	Eukaryotic translation initiation factor 3 subunit J	EIF3J_HUMAN	6.94993e-24	61269.1	55091.8	57595	65509.4	68192.2	62775.1	49403.3	50283.7	57391.3	62408.1	63146	64150.3	82724.7	71186.6	63118	65975.7	68579.2	64895.5	59748.6	60656.8	65480.8	58011.8	69584.6	69430	69068.1	71035.3	63634.7	55532.1	61023.8	60361.1	64113.3	61235.5	68006.4	75904.8	79136.4	88877.9
O75828	CBR3	Homo sapiens	Carbonyl reductase [NADPH] 3	CBR3_HUMAN	2.60081e-15	37871.8	38894.1	42997.7	37015.1	34061.7	32942	26415.4	29166.2	28121.9	43307.2	43014	39257.9	40365.8	35502	29974.9	29401.1	30102.4	33810.2	25326	28259.9	29849.8	20261.1	21248.8	18696.9	23970.9	22845.8	24107.7	56888.8	54194.1	49930.3	32120.4	29195.5	30806.2	27181.8	32062.6	35635.4
O75832	PSMD10	Homo sapiens	26S proteasome non-ATPase regulatory subunit 10	PSD10_HUMAN	1.17357e-18	34007.9	29782.7	29635.1	28578	28383.1	26310.9	13204.7	18080.3	20139.6	34940.8	34524.5	31912.8	24917.7	20515.7	19775.1	21041.3	22606.8	18343.9	35237.2	30140.6	35070.7	24995.9	28765	26037.2	27617.8	25177.4	22774.9	42400.8	38103.4	35738.6	23071.6	19359.6	25254.1	23649.2	21535.9	25740.9
O75844	ZMPSTE24	Homo sapiens	CAAX prenyl protease 1 homolog	FACE1_HUMAN	6.63223e-15	7223.48	41956.1	7062	30901.1	27964.7	33445.6	30841.1	23903.4	29329.8	5702.35	5466.25	5507.71	14876.5	22269.4	24088.8	24184.7	22181.7	21233.9	16856.3	11528.2	8062.99	16460.3	19601.3	22949.3	26318.6	37974.3	15486.4	5421.52	13538	7975.65	21614.6	24390.7	30610.6	80021	31260.7	3101.5
O75845	SC5D	Homo sapiens	Lathosterol oxidase	SC5D_HUMAN	0.000664045	694.733	2589.29	NaN	NaN	2095.47	NaN	NaN	NaN	694.523	NaN	NaN	NaN	504.424	NaN	NaN	2382.22	NaN	3066.69	2664.16	NaN	NaN	1917.89	NaN	2059.24	1643.16	2419.41	1593.55	1388.66	NaN	NaN	NaN	1099.53	1438.04	6688.66	3419.81	NaN
O75864	PPP1R37	Homo sapiens	Protein phosphatase 1 regulatory subunit 37	PPR37_HUMAN	0.000954532	NaN	2338.6	3438.1	1923.13	1958.43	2607.67	2104.21	3002.15	3004.61	1992.09	NaN	1114.79	NaN	NaN	943.225	2285.58	1716.4	1760.53	1826.35	4233.54	1420.74	1107.85	1257.69	NaN	NaN	1764.86	1815.33	NaN	NaN	NaN	NaN	666.418	NaN	1294.55	948.975	NaN
O75865;O75865-2	TRAPPC6A	Homo sapiens	Trafficking protein particle complex subunit 6A;Isoform 2 of Trafficking protein particle complex subunit 6A	TPC6A_HUMAN	3.3652e-12	2902.03	2469.29	2535.5	3575.64	2666.38	3258.16	NaN	1663.51	1255.08	2943.33	1000.33	2538.46	2266.41	2256.15	1685.67	2390.44	1833.17	2432.23	3869.76	2413.58	3282.59	1800.77	3502.16	2592.19	3392.43	2966.19	1341.29	2672.93	1803.13	1520.49	2231.25	1438.13	3083.45	2582.87	2199	1599.82
O75874	IDH1	Homo sapiens	Isocitrate dehydrogenase [NADP] cytoplasmic	IDHC_HUMAN	2.78988e-14	399491	358096	402107	336892	307773	314681	271090	299337	272425	366667	377435	373415	417086	328910	334286	353323	376278	337566	390582	369801	387187	423610	420409	429199	414773	421759	386450	395248	361389	366784	326433	304623	335368	375512	377193	411940
O75879	GATB	Homo sapiens	Glutamyl-tRNA(Gln) amidotransferase subunit B, mitochondrial	GATB_HUMAN	4.08736e-08	6646.65	5963.4	6181.33	4627.75	4730.68	4532.33	7247.51	7625.91	6297.82	6438.07	5422.12	5110.07	4826.68	4962.33	5566.37	4673.3	5516.24	5784.2	7091.79	6994.23	7272.96	6836.65	6149.13	6177.91	4781.5	5594.22	4665.49	4393.63	4328.02	4342.07	4287.42	5401.04	5482.85	6381.03	6133.22	4533.2
O75880	SCO1	Homo sapiens	Protein SCO1 homolog, mitochondrial	SCO1_HUMAN	9.26274e-14	5291.26	10937.1	7569.58	8914.76	3392.31	5601.74	2244.39	NaN	NaN	6904.15	5694.27	6493.93	5474.05	3185.05	3319.02	5607.07	4691.25	1730.06	10329.5	7375.67	6865.01	5482.38	7500.35	8019.23	7463.82	8827.5	1269.82	7875.22	3680.52	5860.72	2327.48	3005.8	5493.36	5999.96	2564.55	5963.68
O75882	ATRN	Homo sapiens	Attractin	ATRN_HUMAN	1.06689e-17	5300.63	7294.15	4771.7	5120.98	4809.78	4546.18	7986.77	5930.81	5981.73	5343.55	5931.13	5355.17	4173.56	4504.25	4948.77	4168.07	4774.19	4293.29	7172.64	5230.03	5173.93	4602.05	4688.17	4871.13	4765.05	5745.01	3375.13	6386.93	6736.3	5947.68	4920.09	5087.85	6666.48	5916.97	4064.92	2938.86
O75884	RBBP9	Homo sapiens	Serine hydrolase RBBP9	RBBP9_HUMAN	1.63173e-23	9180.97	8552.77	8137.62	10401.1	11005	9328.76	7971.74	7469.01	6830.18	8984.3	9078.73	7999.38	9341.61	9185.54	7501.79	8867.82	7855.79	8474.73	8655.89	7081.6	8400.17	8572.4	8933.94	9211.8	11097.1	10212.2	9366.75	10374.9	9487.87	9114.02	8619.35	8655.6	9330.33	7639	5550.34	8881.61
O75886	STAM2	Homo sapiens	Signal transducing adapter molecule 2	STAM2_HUMAN	8.33039e-10	22005.1	19974.2	20680.5	24799.9	23869.1	21873	7363.49	10797.1	9011.81	20012.6	21240.7	18799.4	25204.1	18645.8	16957.4	17994.3	18539.7	18183.9	24073.2	18916	21712.2	19459.5	21728.5	24956.7	26853.1	29951.4	23304.4	23855.3	22257.3	20318.9	20568.3	17762.6	24259.1	19685.2	19767.3	24071.5
O75907	DGAT1	Homo sapiens	Diacylglycerol O-acyltransferase 1	DGAT1_HUMAN	2.10876e-15	NaN	11166.6	NaN	4022.96	2090.77	2017.85	NaN	NaN	NaN	NaN	NaN	NaN	NaN	NaN	2055.97	NaN	NaN	NaN	6076.13	4693	NaN	4580.2	4519.14	7945.53	9663.21	7664.81	1432.57	NaN	2039.49	NaN	3896.95	4796.56	4213.69	15568	NaN	NaN
O75909;O75909-1;O75909-2;O75909-4	CCNK	Homo sapiens	Cyclin-K;Isoform 3 of Cyclin-K;Isoform 2 of Cyclin-K;Isoform 4 of Cyclin-K	CCNK_HUMAN	2.28681e-05	8530.32	5961.23	4019.98	5042.3	9690.58	6293.33	2.53859	2914.45	1454.52	8367.69	NaN	3855.46	2181.38	4833.88	2404.16	5152.03	2373.25	3147.66	5572.13	6919.69	6359.95	4198.85	6059.49	8398.56	5547.47	4251.02	6162.6	4572.07	3954.08	3393.39	5269.33	3398.8	4726.87	4822.74	3642.05	3496.66
O75911	DHRS3	Homo sapiens	Short-chain dehydrogenase/reductase 3	DHRS3_HUMAN	1.06037e-05	3265.7	1079.12	NaN	2616.3	4146.17	4627.08	8216.4	9254.79	7642.34	NaN	NaN	NaN	NaN	NaN	NaN	8581.71	9246.91	5847.15	NaN	NaN	NaN	NaN	NaN	NaN	7796.56	3826.48	5967.89	NaN	NaN	1676.38	1895.12	2517.88	3107.16	8809.52	8833.07	2315.49
O75915	ARL6IP5	Homo sapiens	PRA1 family protein 3	PRAF3_HUMAN	2.54124e-30	67708.6	239729	53059.5	236560	197022	271812	226407	177090	143556	50119.7	31627.5	23446.2	85076.1	101772	118054	195159	159964	151633	103843	67433.3	60943.8	112104	152457	186247	224650	336430	142147	28947.1	62493.8	44387.6	118336	126488	206656	399661	198813	53222.9
O75925;O75925-2	PIAS1	Homo sapiens	E3 SUMO-protein ligase PIAS1;Isoform 2 of E3 SUMO-protein ligase PIAS1	PIAS1_HUMAN	0.0234491	1239.46	609.227	728.783	1032.35	1155.35	827.623	NaN	NaN	NaN	21.6318	885.598	1129.51	NaN	444.9	NaN	NaN	NaN	NaN	491.696	NaN	NaN	274.124	264.906	468.179	1759.83	432.429	NaN	NaN	NaN	NaN	NaN	NaN	NaN	NaN	810.505	NaN
O75928	PIAS2	Homo sapiens	E3 SUMO-protein ligase PIAS2	PIAS2_HUMAN	1.48193e-05	2537.93	1670.85	3488.97	1338.68	1570.79	3380.58	4543.5	811.326	NaN	3430.34	3373.14	2712.2	1524.22	3495.7	3487.39	NaN	1628.29	2080.72	2172.93	2535.89	2141.89	2365.39	3189.44	1845.06	1204.62	1965.56	2790.48	2084.79	1478.76	1699.19	2215.6	2484.67	NaN	2772.9	1033.77	526.128
O75934	BCAS2	Homo sapiens	Pre-mRNA-splicing factor SPF27	SPF27_HUMAN	6.04228e-11	9909.04	12609.8	11714.2	12058.1	9708.53	9000.07	6448.42	7410.03	5757.95	15330.6	11135.4	10864.3	11869.6	11320.1	11891.7	10076.9	7452.33	8847.53	13193.2	12266.4	13906.3	13606.7	14503.8	14893.7	12036.4	11851	10180.1	15389.9	15488.8	14606.4	10699.1	9523.34	11391.8	9558.05	8097.83	12465.4
O75935	DCTN3	Homo sapiens	Dynactin subunit 3	DCTN3_HUMAN	3.45202e-14	97503	87993.1	88401.7	101785	99600	101744	113092	99694.3	103356	90337.1	80412.7	88945.7	94924.3	83820	87422.9	107068	105642	97953.5	93843	90544.5	90917.5	81753	89387.9	81603.1	101957	101677	105170	97223.3	89109.5	89180.5	85074.5	89591	90495.5	105449	106430	114357
O75937	DNAJC8	Homo sapiens	DnaJ homolog subfamily C member 8	DNJC8_HUMAN	2.47344e-15	33516.7	35479.9	31824.2	28693.3	23350.4	24638.8	21218.7	20533.8	24086.3	34978.6	34385.7	31738.1	32914.7	28581.7	27532.5	22604.3	22741.2	21984.5	44035.1	40181.4	37344.6	34319.4	36004.5	34377.7	30662.1	33279.2	24085.1	32520	30862.4	31743.1	26592.4	23578	28383.7	23204.5	26973	37592.2
O75940	SMNDC1	Homo sapiens	Survival of motor neuron-related-splicing factor 30	SPF30_HUMAN	1.21115e-22	11193.6	12845.4	9990.35	10781.7	9414.25	11274.6	7404.98	6868.56	6174.83	9812.24	10449.8	10004.2	10918.6	9407.82	10750.5	7158.28	5998.75	7362.93	13130.4	10589.5	9130.34	10729.5	9818.79	12916.7	10481.2	12494	10676	10372.8	9601.8	10315.6	10752.1	9340.1	10244.6	8869.56	9617.31	8502.59
O75947	ATP5PD	Homo sapiens	ATP synthase subunit d, mitochondrial	ATP5H_HUMAN	5.81343e-29	220610	384131	218887	309851	304346	292666	555972	425476	396181	193874	223174	170141	284232	306359	316891	271754	278322	274838	336214	306913	267119	406064	370332	385238	288042	300716	234388	194819	214121	179592	282462	280612	300340	541980	271743	342942
O75954	TSPAN9	Homo sapiens	Tetraspanin-9	TSN9_HUMAN	1.91407e-05	9430.18	16131.9	10972.2	24542.8	18938.2	25465	39515.4	28911.3	27552.7	8700.68	12725.4	11120.3	26783.8	20208.4	20463.6	19691	20348.1	13426.2	6990.5	12492.9	3126.4	15759.9	14871.7	13406.4	11617	19028.8	15959.5	4202.33	11246.8	7405.37	20508.8	18997.5	12748.1	26340	19956.5	8836.48
O75955	FLOT1	Homo sapiens	Flotillin-1	FLOT1_HUMAN	1.08786e-18	37252.3	46250.6	38935.1	43838.2	48393.2	48717.1	71476.2	96876.1	88338.4	33182.6	31185.8	31481.1	27726.3	29339	27600.9	46625.4	46755	39508.2	23819.2	21293.1	23600.3	24590.8	22595.4	21401.2	23642.8	29371	20089.5	33007.1	33106.5	30533.9	28852.8	26998.4	31506	34880.8	31243.4	27520.1
O75962	TRIO	Homo sapiens	Triple functional domain protein	TRIO_HUMAN	5.54027e-20	18347.7	17352.3	18362.3	13724.8	14294.7	12890.2	17317.6	14874.1	14014.2	18051.2	17462.8	17901.6	14791	13260	12361.5	14063.7	14484.9	13950.1	16494.4	16409.9	16303.3	12362.2	12312.2	11908.5	12632.8	14409	12755.6	19904.4	18206.4	19532.1	14017	15517.4	14878.5	14959.3	15841.4	12164.5
O75964	ATP5MG	Homo sapiens	ATP synthase subunit g, mitochondrial	ATP5L_HUMAN	1.58482e-10	57661.6	164365	58584.9	101357	118241	121928	133717	87690.3	74312	44474.3	46538.7	50866.3	76380.2	76085.1	83996.1	124322	116825	73869.6	107351	81902.4	62823.3	113851	119471	148992	87655.7	116759	70636.6	36992.2	44754.5	41099.9	66406.8	78881.5	81213.5	255820	110718	64968.8
O75970;O75970-2;O75970-3;O75970-5	MPDZ	Homo sapiens	Multiple PDZ domain protein;Isoform 2 of Multiple PDZ domain protein;Isoform 3 of Multiple PDZ domain protein;Isoform 4 of Multiple PDZ domain protein	MPDZ_HUMAN	1.97366e-31	3896.79	3541.61	3943.4	4099.81	3723.51	4518.99	5027.15	3190.03	4117.77	3766.98	3415.55	3562.3	4250.6	4145.68	4007.19	3355.22	3878.47	3869.41	3518.89	3559.44	3363.75	2723.82	3038.6	2733.11	4036.69	3887.45	4082.97	4314.66	4014.49	3566.88	4383.01	4141.7	3711.05	2599.48	3829.93	4019.79
O75976	CPD	Homo sapiens	Carboxypeptidase D	CBPD_HUMAN	8.82721e-33	26224.8	30564.4	28241.1	17464.4	14619.2	16091.5	24515.1	23296.8	19179.3	25823.8	26782.7	24490.8	16807.9	16745.6	16637.9	14518.9	13745.8	14793.8	38977.7	39201.8	39990	24893.4	19207.9	19870.5	17444	19330.4	15938.1	26985.5	27300.6	25034.8	16669.5	17295.3	16187.5	19819.3	16561.6	9220.57
O76003	GLRX3	Homo sapiens	Glutaredoxin-3	GLRX3_HUMAN	3.89246e-16	130875	127404	136667	125077	116261	110307	111088	99542.9	94522	123208	134898	120356	112336	104655	95291.8	103837	103305	108946	151139	141191	150118	89448.9	92156	89535.3	99384.1	98981.5	109670	144604	139202	143884	105575	103289	110350	92606	98341.8	125966
O76011	KRT34	Homo sapiens	Keratin, type I cuticular Ha4	KRT34_HUMAN	0.00140181	NaN	NaN	1450.34	NaN	NaN	4218.12	NaN	NaN	NaN	1483.08	NaN	NaN	NaN	NaN	NaN	2333.37	3212.48	NaN	823.039	410.634	855.913	NaN	NaN	2528.1	1223.15	1851.38	2052.01	767.082	NaN	1555.06	NaN	3110.11	3176.51	2929.65	NaN	5284.55
O76021	RSL1D1	Homo sapiens	Ribosomal L1 domain-containing protein 1	RL1D1_HUMAN	1.34071e-21	106497	137416	101777	70950.8	74133	87284.2	53704.6	53851.6	60898.9	106143	92356.4	91487	92952.6	112935	110888	74190.9	61927.6	67353.6	149405	145429	109292	141183	142022	148255	68013.4	75241.2	59883.2	96683.8	96289.4	93075.2	93626	99511.1	96953.6	77635.1	63204.2	48772.6
O76024	WFS1	Homo sapiens	Wolframin	WFS1_HUMAN	2.19816e-18	7697.85	9102.72	7716.22	8733.56	9839.24	9402.84	11550	10484.3	10448.3	7172.25	6832.45	6452.49	5015.89	5332.3	3860.29	9305.33	8796.15	11877.6	6252.05	6186.28	6507.45	3477.15	3422.65	3196.16	7330.35	8250.63	6995.61	6822.95	4727.38	5037.01	5666.77	5597.83	6037.86	9097.95	5617.15	6733.91
O76031	CLPX	Homo sapiens	ATP-dependent Clp protease ATP-binding subunit clpX-like, mitochondrial	CLPX_HUMAN	1.07406e-15	22021	21098.2	22622.9	19858.7	19278.1	18989.9	31310.6	29894.7	26150.4	22590.1	19989.9	18725.1	19126.9	20883.9	21194.5	16066.9	15961.6	18303.8	23229.9	23358.7	24774.6	18885.2	16773.8	16792.3	13478.5	15754.1	14758	17140.7	17541.7	17374.3	16068.6	15529.8	16973.3	16854.5	15743.3	16412
O76036-3;O76036-4	NCR1	Homo sapiens	Isoform 3 of Natural cytotoxicity triggering receptor 1;Isoform 4 of Natural cytotoxicity triggering receptor 1	NCTR1_HUMAN	0.0557311	NaN	NaN	NaN	NaN	NaN	0.0134883	NaN	8.89737	1.73592	NaN	NaN	NaN	NaN	NaN	NaN	NaN	NaN	3.71514	NaN	NaN	NaN	1	NaN	NaN	NaN	NaN	NaN	NaN	NaN	NaN	NaN	NaN	NaN	NaN	NaN	NaN
O76041-2	NEBL	Homo sapiens	Isoform 2 of Nebulette	NEBL_HUMAN	4.58128e-34	848.348	NaN	1122.46	NaN	NaN	NaN	NaN	NaN	NaN	1267.32	1953.95	940.536	3188.32	2605.61	2109.99	NaN	NaN	NaN	4459.42	4966.45	6369.31	11377.8	10150	10886.6	7581.4	7105.93	7341.43	4001.35	4971.2	4644.42	3410.24	3172.77	3813.14	3251.7	2305.19	3698.55
O76054	SEC14L2	Homo sapiens	SEC14-like protein 2	S14L2_HUMAN	4.53418e-20	45522.3	45064.3	48279.4	13125.9	10507	10782.2	5301.82	5049.3	6425.01	60720.1	63918	58085	22682.1	17875.6	20477.7	8368.43	8520.9	6899.6	31963.7	32423	36043.1	10437.3	11330.6	11650.5	7944.88	9510.52	8490.93	72938.1	73617.7	72225.1	21000.7	19860.6	22678.2	11927.8	14927	14515.4
O76061	STC2	Homo sapiens	Stanniocalcin-2	STC2_HUMAN	6.23138e-13	NaN	NaN	NaN	1158.99	1636.77	1379.51	3374.48	5094.31	1750.98	NaN	NaN	NaN	NaN	NaN	NaN	3518.77	2341.58	695.93	636.026	NaN	284.054	NaN	NaN	357.415	732.674	440.586	787.947	NaN	412.089	223.641	782.724	820.99	1237.25	344.367	796.08	239.24
O76062;O76062-2	TM7SF2	Homo sapiens	Delta(14)-sterol reductase TM7SF2;Isoform 2 of Delta(14)-sterol reductase TM7SF2	ERG24_HUMAN	5.17566e-05	NaN	2967.07	NaN	NaN	NaN	NaN	NaN	NaN	NaN	NaN	NaN	NaN	NaN	NaN	NaN	NaN	NaN	NaN	NaN	NaN	NaN	NaN	NaN	917.414	NaN	NaN	NaN	NaN	NaN	NaN	NaN	NaN	NaN	NaN	NaN	NaN
O76071	CIAO1	Homo sapiens	Probable cytosolic iron-sulfur protein assembly protein CIAO1	CIAO1_HUMAN	2.7406e-12	21536.7	21074	19499.4	15390.9	14411.3	12783.9	18346.9	19532	15260.1	19359.7	20424.5	19035.7	15674.2	12454.8	12986.3	12770.7	10975.8	12037.3	19724.7	17501.1	18277.6	12457.4	12940.1	13365.1	13948.6	13987.3	13705.5	21586.1	21427.3	20535.2	13213.6	13213.1	13959.4	14242.6	13292.8	13443.4
O76074	PDE5A	Homo sapiens	cGMP-specific 3',5'-cyclic phosphodiesterase	PDE5A_HUMAN	8.98457e-07	7233.35	6158.06	6874.2	8505.01	7072.62	7687.5	13082.1	8593.58	7945.27	5918.67	6247.72	6325.04	6252.69	6359.71	6205.71	5628.95	6621.58	5404.94	3647.33	3582.26	3642.49	7019.18	3385.18	2316.73	5420.9	4632.38	5069.46	4103.73	4939.15	4168.02	5037.93	4927.37	5962.11	6953.4	5740.38	5695.58
O76075;O76075-2	DFFB	Homo sapiens	DNA fragmentation factor subunit beta;Isoform Beta of DNA fragmentation factor subunit beta	DFFB_HUMAN	0.0261021	2359.37	3017.27	2723.15	1430.05	1326.32	1388.14	NaN	553.278	NaN	2226.41	1957.82	1760.34	1343.67	NaN	1479.4	1185.17	1107.88	NaN	2654.02	2639.93	2631.53	3062.39	2363.9	2515.69	1857.95	1764.49	2101.47	NaN	969.026	1778.71	NaN	1135.28	1326.17	1199.86	1406.13	717.381
O76080	ZFAND5	Homo sapiens	AN1-type zinc finger protein 5	ZFAN5_HUMAN	0.00116328	386.298	178.838	593.047	218.875	165.644	NaN	NaN	NaN	NaN	287.053	NaN	211.748	NaN	NaN	NaN	NaN	NaN	NaN	554.982	1054.37	253.332	NaN	NaN	NaN	629.021	295.062	650.99	363.971	320.119	NaN	293.44	NaN	NaN	NaN	NaN	NaN
O76081;O76081-2;O76081-3;O76081-5;O76081-6	RGS20	Homo sapiens	Regulator of G-protein signaling 20;Isoform 1 of Regulator of G-protein signaling 20;Isoform 2 of Regulator of G-protein signaling 20;Isoform 4 of Regulator of G-protein signaling 20;Isoform 5 of Regulator of G-protein signaling 20	RGS20_HUMAN	1.21416e-20	3820.83	7474.09	4279.43	3538.16	2550.11	2321.99	NaN	3125.82	NaN	4862.31	7686.93	8454.93	3967.79	2316.15	4019.17	NaN	NaN	NaN	8632.43	10918.9	9012.03	8008.32	9437.59	8536.04	4815.56	5946.97	4106.92	2659.51	3856.94	1676.52	2776.74	926.319	2439.52	NaN	NaN	NaN
O76094	SRP72	Homo sapiens	Signal recognition particle subunit SRP72	SRP72_HUMAN	2.60414e-27	69279.5	69065.6	72852	60334.6	51323.7	52381.3	43244.8	43914.8	42900.4	68002.7	76982.4	74255.7	63875.7	54017.3	52977.6	52565.8	50168.1	51398.9	75563.3	70639.7	71260.2	48071.3	45540.4	50248.1	50594.7	47745.1	48658.4	77079.3	69125.6	73737.3	56186.2	57103	55939.9	50260.9	53362	59262.8
O76095;O76095-2	JTB	Homo sapiens	Protein JTB;Isoform 2 of Protein JTB	JTB_HUMAN	1.6752e-11	20487.9	34374.5	25363.8	24390.2	21053.4	25554.7	54419.2	49815.7	41767	26049.4	29138.8	21866.8	21103.6	26766.7	26765.5	25144	25936.3	25370.3	25737.4	22297.9	13232.6	22233.5	19840	21353.5	23324	27328.1	19601.3	26075.6	27058.5	19187.9	19637.5	18271.6	21705.5	37713.6	23956.5	16902.9
O94760	DDAH1	Homo sapiens	N(G),N(G)-dimethylarginine dimethylaminohydrolase 1	DDAH1_HUMAN	5.73502e-13	91487.3	80761	89027.6	60800.5	62735.4	69828.7	60580.4	65656.1	54585.1	85835.2	95183.9	79089.8	98783	80283.3	87963.1	60936.7	62789.8	60734.4	75669.8	72413.8	75409.4	88769.2	83478.8	81499.7	93349.8	92039.4	99786.5	115293	118363	100788	89313.6	85773.2	84158.3	69296.2	72991.4	77362.4
O94763	URI1	Homo sapiens	Unconventional prefoldin RPB5 interactor 1	RMP_HUMAN	2.91572e-14	8432.68	6447.81	9968.93	5841.25	6534.78	6333.09	11167.5	7572.54	8052.36	8829.08	11121.5	8283.51	8269.68	7769.13	6709.87	7526.26	7586.95	7657.35	8673.96	9255.83	10009.7	7206.19	5025.69	6774.14	5478.98	6501.71	6280.12	9745	9549.25	9029.68	7217.16	7901.98	6147.73	7472.89	7700.24	8351.6
O94766	B3GAT3	Homo sapiens	Galactosylgalactosylxylosylprotein 3-beta-glucuronosyltransferase 3	B3GA3_HUMAN	3.96347e-28	10763.9	21772	10479	6732.41	6034.44	6832.53	7673.5	7255.32	6511.49	11223.4	10585.9	9024.79	8302.54	9378.92	8244.76	7328.62	6290.24	5491.57	12370.3	12771.3	11324.3	6925.19	9204.49	9300.33	7097.49	9040.24	4669.17	8551.86	10052.3	9835.63	9302.29	9262.38	11464.3	12000.9	6492.96	2457.82
O94769	ECM2	Homo sapiens	Extracellular matrix protein 2	ECM2_HUMAN	0.00289737	NaN	NaN	NaN	226.677	171.038	707.317	2970.16	2448.95	1827.62	NaN	NaN	NaN	NaN	355.855	NaN	862.115	NaN	1211.42	NaN	NaN	1279.11	NaN	NaN	NaN	NaN	NaN	636.734	NaN	NaN	NaN	NaN	NaN	NaN	NaN	NaN	NaN
O94776	MTA2	Homo sapiens	Metastasis-associated protein MTA2	MTA2_HUMAN	1.33269e-15	20529.4	20060.2	19577.2	19441.3	18541.5	17733	16393.4	12797.4	15737.7	20815.7	17343.8	19656.3	20672	21816.5	21832.8	15445	16027.5	17645.3	28261.4	26356.1	26323	20652.2	20532.2	20727.5	20862.8	17827.5	19350.1	20310.6	19954.8	20333.5	21296.5	19850	19443.3	17486.3	19203.8	19968.2
O94804	STK10	Homo sapiens	Serine/threonine-protein kinase 10	STK10_HUMAN	1.44828e-27	19622.5	21322.3	19921.5	24023.3	23124.5	23811	30857.1	24578.1	24481	17279.7	17425	16519.1	18032.8	18237.9	17077.9	26421.5	27015.1	24454.9	15202.7	14269.1	13955.8	9772.7	10489.6	9428.78	13093.9	14221.5	12497	19214.9	19438.9	19780.1	18127.5	18071.2	19562.8	20258.3	19812.3	21098.6
O94806	PRKD3	Homo sapiens	Serine/threonine-protein kinase D3	KPCD3_HUMAN	1.21878e-11	8914.71	7945.83	9348.92	11947.7	12756.1	15129.2	13599.8	10709	11212.2	9661.35	10017	8471.3	12480.3	14210.6	14754.5	10662.6	8455.46	13176.1	8030.4	8474.86	6051.08	12630.7	9309.98	10089.3	10128.1	10253.7	12516.3	5854.86	6176.82	6602.01	12099.4	14615.1	13274.5	11231.6	11761.4	9632.65
O94808	GFPT2	Homo sapiens	Glutamine--fructose-6-phosphate aminotransferase [isomerizing] 2	GFPT2_HUMAN	6.39412e-19	45078.3	39430.1	43595.8	46078.5	49957.8	46021.3	42298.5	33962.3	40054.2	37264.9	28861.2	35117.5	32842.4	30046.9	26300.8	43346.1	38129.6	43351.5	27123	29963.2	25677.5	17387	22792.5	19161.7	32799.2	32573.8	28968.9	36746.1	29762.6	38165	28324.8	29007.9	32383.8	37931.6	34513.5	27429.5
O94813;O94813-2;O94813-3	SLIT2	Homo sapiens	Slit homolog 2 protein;Isoform 2 of Slit homolog 2 protein;Isoform 3 of Slit homolog 2 protein	SLIT2_HUMAN	4.83043e-16	1176	1590.78	1491.58	1089.57	949.191	1890.61	2816.05	5112.24	4218.22	2272.67	1505.94	1153.01	699.474	1157.77	530.205	2298.56	2482.65	1677.14	654.099	1560.35	770.271	NaN	1551.06	777.971	414.986	548.93	NaN	1413.34	1664.68	2248.68	772.964	1127.8	1032.44	1054.72	1378.3	1192.57
O94817	ATG12	Homo sapiens	Ubiquitin-like protein ATG12	ATG12_HUMAN	1.50008e-15	18440.6	16799.7	15641	15983.7	12318.5	14357	7596.23	8292.05	8315.2	12368.8	1856.28	10119.1	9650.99	7557.55	7719.82	8281.68	9254.56	6318.98	12321.3	8734.27	8914.06	5441.84	6990.32	6387.69	10922.3	10210.2	7082.92	12834.5	8350.94	8857.83	6592.45	5220.33	6917.11	9486.48	7773.61	7921.41
O94822;O94822-3	LTN1	Homo sapiens	E3 ubiquitin-protein ligase listerin;Isoform 3 of E3 ubiquitin-protein ligase listerin	LTN1_HUMAN	6.09319e-17	4129.9	4336.22	3892.11	3681.12	3636.61	3813.05	4017.89	3193.28	3483.87	4113.59	2982.32	3778.85	2460.63	2559.13	2921.05	3606.93	3268.19	3411.22	5321.02	5154.84	4838.16	3431.76	3868.73	3998.01	3928.67	4347.52	3614.27	3480.31	3626.75	3637.29	2825.52	3044.06	3358.64	4551.23	3614.16	1996.75
O94823	ATP10B	Homo sapiens	Phospholipid-transporting ATPase VB	AT10B_HUMAN	0.00601472	42967.5	31965.5	32505.8	28175.2	29980.3	26242.3	32029.1	22927	21868.1	33510.3	33997.4	32382.7	24983.9	26169.4	28340.5	18922.8	22591.8	21226.6	27959.6	24588.3	20877.9	16447.4	16344.8	16957.6	14889.4	16064.3	14073.5	33121	30741.3	32249.3	21960.3	24305.2	23813.7	17722.3	17533	16571.8
O94826	TOMM70	Homo sapiens	Mitochondrial import receptor subunit TOM70	TOM70_HUMAN	1.95661e-17	74735.4	84955.4	74735.5	79316.6	72590.3	71933.7	58690.5	64611.5	49059.6	73282.3	66028.2	76002.6	77339.1	75130.3	72842.9	65936.3	64068.7	65470.8	94661.6	82204.9	84862.2	94544.6	95848	96604.2	88230.6	86342.9	72602.5	64097.7	62614.5	63002.1	73462.2	70104.3	76572.8	86676.1	75277	65946.1
O94829	IPO13	Homo sapiens	Importin-13	IPO13_HUMAN	2.08912e-12	4378.7	3808.34	3813.71	4767.76	4756.25	4431.22	4330.69	3682.56	4318.77	3122.44	3096.72	2386.81	4055.06	4150.7	3375.41	4399.7	4321.06	3869.08	2910.94	2276.02	2920.38	2938.43	3931.08	3978.92	4510.24	4611.99	3764.97	3171.64	3082.94	3314.5	3629.3	3496.63	3812.71	4910.1	4018.99	2812.49
O94830	DDHD2	Homo sapiens	Phospholipase DDHD2	DDHD2_HUMAN	5.95676e-20	9064.99	7878.07	7869.06	7133.58	7940.11	6334.17	4258.17	6596.05	11404	8280.34	6247.75	7193.08	7587.38	7381.79	4900.44	6818.81	7842.7	6437.89	3052.55	3014.76	2929.22	3676.27	2540.17	3113.64	4132.69	2892.65	4385.82	10455.1	7936.12	9480.42	6933.69	7893.39	6752.89	7284.7	8215.53	6481.27
O94832	MYO1D	Homo sapiens	Unconventional myosin-Id	MYO1D_HUMAN	3.76338e-23	64439.1	62369.6	61544.5	92021.5	88298.5	93471.1	151277	143626	124405	64300.5	56165.3	58617.1	89518.6	80858.6	86101.2	154633	164898	136861	20775.7	23604.9	22734.3	37096.6	38812.2	36052	64469	69246.5	53620.8	52279.7	50422.3	49857.2	98194.8	100898	107812	180833	172022	117910
O94842;O94842-2;O94842-3	TOX4	Homo sapiens	TOX high mobility group box family member 4;Isoform 2 of TOX high mobility group box family member 4;Isoform 3 of TOX high mobility group box family member 4	TOX4_HUMAN	2.07707e-19	4910.39	4904.63	5184.05	3569.72	3105.93	3629.63	5502.32	4902.8	4877.26	5563.42	7330.9	6405.87	5689.09	5939.34	7307.58	3006.14	3037.19	4057.83	6176.82	6722.16	7142.97	6667.84	6685.95	5729.65	4439.74	3462.64	4801.68	5139.05	6644.96	5852.22	5212.74	5902.83	4490.07	3029.57	3665.06	4614.59
O94851;O94851-3;O94851-4;O94851-5;O94851-6	MICAL2	Homo sapiens	[F-actin]-monooxygenase MICAL2;Isoform 3 of [F-actin]-monooxygenase MICAL2;Isoform 4 of [F-actin]-monooxygenase MICAL2;Isoform 5 of [F-actin]-monooxygenase MICAL2;Isoform 6 of [F-actin]-monooxygenase MICAL2	MICA2_HUMAN	1.40713e-24	4605.38	4781.75	4923.27	4739.44	5250.28	3845.72	2937.29	3137.05	4036.18	3684.82	3022.6	3677.32	5241.86	4931.29	4916.46	4898.2	4849.65	4941.82	5442.66	4585.82	4811.48	3562.85	3885.56	3957.55	4248.92	4538.68	3950.41	5010.89	4963.76	4603.77	5669.34	5868.07	5795.43	6089.49	5509.82	4005.05
O94854	KIAA0754	Homo sapiens	Uncharacterized protein KIAA0754	K0754_HUMAN	1.27398e-11	3937.82	4399.42	3508.42	4092.82	3538.69	3956.02	9246.09	1675.2	3015.82	2445.35	3330.21	3345.27	3360.34	4008.76	3506.78	2147.6	2885.64	2544.6	2711.39	2817.77	2180.3	2407.89	2318.3	2425.11	2945.17	3380.28	2105.46	2287.37	2298.56	1334.98	3374.44	2882.86	3194.47	2895.96	2227.21	2541.43
O94855;O94855-2	SEC24D	Homo sapiens	Protein transport protein Sec24D;Isoform 2 of Protein transport protein Sec24D	SC24D_HUMAN	8.83312e-19	116580	107758	113964	125882	122331	128799	136750	122551	120875	117053	122447	112293	124968	104117	104797	133324	139128	125662	84250.5	82902.2	81162.9	79005.4	84976.7	86835.8	127458	114143	118143	135643	120977	131013	111193	110170	123627	156469	158908	164509
O94864;O94864-2	SUPT7L	Homo sapiens	STAGA complex 65 subunit gamma;Isoform 2 of STAGA complex 65 subunit gamma	ST65G_HUMAN	7.57728e-13	2663.76	2411.93	3064.1	2118.12	2023.1	1615.21	NaN	NaN	NaN	2529.97	2962.97	3124.29	2224.82	2434.02	2805.99	2132.87	2242.29	2129.88	3137.85	3377.86	2684.49	2449.09	2910.33	2914.5	2858.43	2679.93	3311.12	2508.58	3381.35	2698.41	2240.16	1575	2847.27	1479.04	2460.78	730.341
O94868;O94868-2	FCHSD2	Homo sapiens	F-BAR and double SH3 domains protein 2;Isoform 2 of F-BAR and double SH3 domains protein 2	FCSD2_HUMAN	5.38867e-06	5594.4	5892.52	6292.17	3734.11	2424.96	3155.62	2668.42	3619.32	1990.98	5440.25	6955.73	3000.66	3983.46	3647.43	2293.37	2896.98	2781.05	2450.48	3459.03	4423.73	3355.84	1308.94	1995.12	1678.08	1942.96	1895.54	2481.61	5175.21	4666.1	5920.56	3187.56	2486.7	3721.76	3378.95	2939.88	2844.48
O94874	UFL1	Homo sapiens	E3 UFM1-protein ligase 1	UFL1_HUMAN	8.68081e-30	76883.6	68433.7	72244.5	66472.6	66517	69346.3	63316.2	61678.2	62724.3	71679.7	69457.1	73394.9	53001.8	51683	51467.1	67961.6	66503.7	66104	69875.3	70853.6	69980.8	65610.6	65943.2	63535.1	75350.7	68386.9	68870.3	66717.3	57916.4	65890.9	49823	51700.7	60059	56339.4	61141.2	52125.7
O94875-4	SORBS2	Homo sapiens	Isoform 4 of Sorbin and SH3 domain-containing protein 2	SRBS2_HUMAN	1.04742e-17	26003	24082.8	25585.2	45743.4	39593.4	43009.6	66901.6	55289.1	61577.3	22018.7	25412.1	25755.7	38493.9	34907.2	35823.2	52379.6	53789.2	50271.6	12242.5	12985.9	12395.1	22129.1	21976.3	22272.2	33791.2	32976.6	30824.1	27299	27770.9	27415.2	47551.5	41376.3	44049.2	40157.7	41199.9	65160.8
O94880;O94880-2	PHF14	Homo sapiens	PHD finger protein 14;Isoform 2 of PHD finger protein 14	PHF14_HUMAN	9.03593e-16	4135.09	4189.23	3816.39	1981.85	2677.92	2290.55	2213.26	1981.58	1899.95	4634.7	3579.78	2927.01	2070.26	3336.95	2572.8	2374.32	2471.38	2394.51	3854.02	4267.04	4069.34	3861.43	4439.08	4149.61	1969.37	2435.91	3020.86	3927.02	3137.7	3483.49	2615.02	2759.6	2150.17	2083.02	2812.47	2725.77
O94885	SASH1	Homo sapiens	SAM and SH3 domain-containing protein 1	SASH1_HUMAN	7.71158e-24	26004.6	30691.7	26623.6	21298.9	21795.8	21770.2	28387.6	24804	24209.9	29840.3	31694.2	30087.8	21471.4	19370.8	17678.6	20950.3	23259.8	23079.8	27713.5	28315.4	27426.4	25168.4	23255.5	24811.1	23797.9	24839.5	24091.5	29417	29502.2	28630.1	18872.8	20577.1	19571.3	20902.1	18759.9	25400.1
O94886	TMEM63A	Homo sapiens	CSC1-like protein 1	CSCL1_HUMAN	1.21648e-06	3630.97	7030.71	3662.87	10331.2	12131	10551.3	11339.1	10699.4	8122.03	2754.54	2759.62	2370.61	6709.64	5945.96	5186.21	7288.29	5882	7665.2	4674.31	4514.44	4560.02	7414.5	8062.69	9328.72	9603.45	13832.5	7576.18	1807.62	2740.87	3536.78	7077.35	6094.05	7616.15	11010.5	6340.13	1568.2
O94887	FARP2	Homo sapiens	FERM, ARHGEF and pleckstrin domain-containing protein 2	FARP2_HUMAN	5.23331e-07	4315.11	3592.27	2727.22	5645.43	4016.54	3985.53	6611.39	3667.61	5268.14	2189.78	3255.89	2675.82	3607.44	3969.51	3792.34	3955.97	4059.28	2906.4	4682.67	3061.03	2802.35	4002.33	3124.15	3129.72	5218.22	4437.39	5015.76	3048.24	1293.89	2228.25	3138.34	3597.67	4383.52	2659.91	3412.81	3438.94
O94888	UBXN7	Homo sapiens	UBX domain-containing protein 7	UBXN7_HUMAN	4.25298e-10	22600.8	20085.1	19134.5	17360.2	16223.4	13551.1	12776.8	13445.8	16464.7	21659	23202.6	18574.8	20378.4	20499.2	19512	12579.8	11543.1	13660.4	19530.1	17100.3	19893.1	20663.8	21052.2	20294	14654	15427.1	14543.8	21874.5	22456.2	22212.8	15951.4	18512.4	15452.9	16530.3	17103.2	15312.6
O94900	TOX	Homo sapiens	Thymocyte selection-associated high mobility group box protein TOX	TOX_HUMAN	9.89044e-06	2372.57	1993.05	1976.17	NaN	NaN	NaN	NaN	NaN	NaN	4023.22	2573.74	3461.49	3119.92	4218.81	3269.98	NaN	NaN	NaN	941.238	NaN	NaN	1875.69	4122.55	1701.64	1759.47	1783.38	NaN	3183.89	3697.23	3351.05	3822.32	2958.28	3068.59	2531.94	2129.43	1673.38
O94901;O94901-5;O94901-6;O94901-8;O94901-9	SUN1	Homo sapiens	SUN domain-containing protein 1;Isoform 5 of SUN domain-containing protein 1;Isoform 6 of SUN domain-containing protein 1;Isoform 8 of SUN domain-containing protein 1;Isoform 9 of SUN domain-containing protein 1	SUN1_HUMAN	7.70792e-18	18493.8	36166.3	16072	25381.8	24812.8	24289.3	47155.7	43701.8	42521.5	14391	8569.31	14595.5	11662.2	17408.8	16974.2	24437.4	23066.2	22387.9	15675.9	14378.8	12684.2	13370.8	13675.9	14807.4	19930.1	25160.7	16613.9	5432.81	12070.3	10440.6	14630.7	17252.8	21431	40822.1	19984.2	3478.51
O94903	PLPBP	Homo sapiens	Pyridoxal phosphate homeostasis protein	PLPHP_HUMAN	6.91251e-19	34895.4	34576	33772.2	28484.4	18487.4	21827.6	24191.2	23119.8	24188	32297.1	35283.9	35596.4	39451.3	32334.2	31478.7	23893.2	22683.3	26580.4	41789.1	41154.5	38878.3	40169.8	38125.4	39138.4	44129.3	43221.6	32419.2	32548.5	34398.6	34344.9	31077.5	28262.9	33613.9	25364.6	31670	42709
O94905	ERLIN2	Homo sapiens	Erlin-2	ERLN2_HUMAN	6.17662e-24	65555.4	63723.4	63802.3	80618.8	68500.2	74158.3	105468	105665	98133.3	74771	87073.2	77853.9	78351.3	91349.9	101818	70835.4	71433.2	73284.4	37614.4	36615	36710.6	45224.3	40779.9	39069.7	40760.3	46076.9	32109.7	83507.9	75602.8	78998.3	75676.7	85456.7	85405.9	67536.2	71202.8	70489.6
O94906	PRPF6	Homo sapiens	Pre-mRNA-processing factor 6	PRP6_HUMAN	1.56843e-32	57220.2	51979.6	55621.3	40124.7	44975.3	41166.4	46895.5	39294.5	43611.3	55113.2	48393.2	51106.2	36332.2	48890.1	44439.3	40994.4	39417.7	42726	62900.9	59458.9	65574.9	59462.5	68227.3	62313.3	56069.1	53783.4	55082.1	48158	45574	47507.8	43053.4	45585.7	44427.5	38883	39605.4	33444.6
O94907	DKK1	Homo sapiens	Dickkopf-related protein 1	DKK1_HUMAN	1.26441e-09	781.415	1239.11	1046.86	2308.56	3217.22	3146.3	14746.2	16756.7	14489.7	NaN	717.952	NaN	3175.2	2489.66	2076.96	1678.76	2442.47	3864.04	1006.54	2176.72	2253.57	1884.08	3062.91	1913.56	2623.34	2989.59	4369.81	415.089	NaN	1657.8	1119.37	1299.65	1074.86	2592.76	2708.47	2415.37
O94911	ABCA8	Homo sapiens	ABC-type organic anion transporter ABCA8	ABCA8_HUMAN	5.62498e-22	27289.8	38637.4	26343.5	66724.4	60579	76563.9	73825.8	82561.2	84342.1	30071.6	26884.1	26824.2	84963.8	80446.2	92049.8	54057.1	56828.9	53143	15584	13123.4	12138.1	28800.9	29775	31592.8	37833.6	52631	31947.3	27430.7	28760.1	28446.5	74631.9	74152.2	88647.5	106663	63293.3	19976.1
O94913	PCF11	Homo sapiens	Pre-mRNA cleavage complex 2 protein Pcf11	PCF11_HUMAN	1.17365e-15	2957.78	2371.1	2789.73	1718.33	2518.29	2184.56	1728.68	2483.74	2275.94	2420.66	2281.1	1791.38	2402.83	2745.59	2453.82	2062.39	1904.66	1918.27	2099.86	2068.86	2247.1	3807.94	2811.32	2367.36	1934.48	2349.82	2478.15	1414.56	1226.15	1782.32	2033.88	2578.43	1817.64	2099.24	1424.03	1337.41
O94915	FRYL	Homo sapiens	Protein furry homolog-like	FRYL_HUMAN	8.63366e-19	8787.8	8261	8247.12	6051.61	4938.86	4874.88	5464.04	5675.99	6721.18	7829.98	6981.96	7339.25	5610.88	4640.43	4427.14	4732.09	4426.43	3693.15	8424.27	7486.24	8432.06	3017.79	3589.5	3776.98	3895.56	4116.99	3610.21	7452.31	8033.7	8016.02	4544.36	4303.64	5030.98	4884.25	3852.85	3063.97
O94916;O94916-2;O94916-4;O94916-5	NFAT5	Homo sapiens	Nuclear factor of activated T-cells 5;Isoform A of Nuclear factor of activated T-cells 5;Isoform D of Nuclear factor of activated T-cells 5;Isoform E of Nuclear factor of activated T-cells 5	NFAT5_HUMAN	6.18482e-08	5214.94	6152.6	6004.04	5020.03	3605.22	3087.17	4150.14	3765.27	3373.01	4258.93	3995.38	3961.29	2925.77	1968.4	1614.12	2342.02	1770.21	2192.4	4412.8	3255.8	3497.45	1950.4	2570.8	2731.97	3662.44	2492.19	1156.53	4142.98	2723.02	1753.43	1234.38	1554.56	1869.35	2866.07	1776.03	3693.5
O94919	ENDOD1	Homo sapiens	Endonuclease domain-containing 1 protein	ENDD1_HUMAN	2.69297e-24	25290	75106.9	32140.5	136185	108489	135808	320006	232560	217447	26441.5	28713.1	30555.5	65207	79730.9	78596.9	139015	137400	149887	38710	36893	30602	67854.6	61654.2	68238.7	106897	146781	81347.4	23508.6	33367.4	28367.2	81162	85137.3	89690.7	143696	85812.8	37163.5
O94921;O94921-2;O94921-3	CDK14	Homo sapiens	Cyclin-dependent kinase 14;Isoform 2 of Cyclin-dependent kinase 14;Isoform 3 of Cyclin-dependent kinase 14	CDK14_HUMAN	1.14278e-19	4043.48	3209.67	2592.38	4663.6	2254.95	1749.59	NaN	NaN	NaN	3880.05	11134.5	3867.48	5591.63	1702.62	3407.31	2824.01	1485.44	NaN	1416.16	1489.96	2693.88	1865.95	1149.27	2290.84	5039.96	3110.3	1048.2	3989.87	4633.64	4191.24	1903.38	2495.19	3727.39	1870.94	1605.98	3840.49
O94923	GLCE	Homo sapiens	D-glucuronyl C5-epimerase	GLCE_HUMAN	4.79414e-05	178.027	1425.26	1223.07	663.871	NaN	NaN	906.073	300.882	384.504	206.547	NaN	475.648	285.23	368.306	556.836	NaN	200.055	229.217	516.516	137.719	201.845	153.716	NaN	NaN	NaN	NaN	NaN	NaN	NaN	835.84	291.645	NaN	NaN	295.865	237.159	NaN
O94925	GLS	Homo sapiens	Glutaminase kidney isoform, mitochondrial	GLSK_HUMAN	3.51711e-18	33327.7	33644.2	30126	106313	108026	100808	148702	201026	186681	28064.3	24277.9	24610.1	71387.3	61907.7	70221.7	177907	166103	125693	18322.8	16291.6	18141.5	32089.2	26824.8	28122.6	49474	55494.5	35877.4	29022.8	25897.5	23509.7	62112.4	56404.7	73699.2	136735	115610	100595
O94925-3	GLS	Homo sapiens	Isoform 3 of Glutaminase kidney isoform, mitochondrial	GLSK_HUMAN	0.00131303	2496.93	3738.04	1796.08	7336.84	4284.69	4987.75	4501.33	NaN	NaN	1972.39	3139.29	2694.56	7461.98	7476.8	4623.34	8778.66	7570.54	5935.08	990.199	866.319	1249.36	2804.96	NaN	NaN	2342.12	2189.72	NaN	3444.39	3464.27	NaN	3318.62	3453.19	4394.44	5170.89	4640.93	8400.76
O94927	HAUS5	Homo sapiens	HAUS augmin-like complex subunit 5	HAUS5_HUMAN	1.12221e-12	4507.54	2956.6	3883.22	3252.77	4042.5	3743.85	3046.28	NaN	8865.6	3458.64	4392.82	3192.5	3483.64	4248.56	4312.14	3667.83	3921.11	5048.74	4510.49	4802.96	3519.99	4874.97	4254.03	3299.79	1739.34	1590.64	3938.92	2937.8	NaN	3075.74	2475.97	3410.67	2906.59	2620.58	2982.51	2168.18
O94929-3	ABLIM3	Homo sapiens	Isoform 3 of Actin-binding LIM protein 3	ABLM3_HUMAN	3.5665e-24	9711.79	10209.5	11008.7	10359.1	9089.81	7662.82	11378.4	11307.3	11084.7	11678.1	13147.1	11352.1	9013.59	7645.52	8725.68	9657.71	9220.75	10564.2	9783.85	7994.14	7837.04	8959.36	7876.96	8136.3	7375.01	6440.28	6797.4	14017.1	13954.4	13748.6	8709.76	7099.74	7670.83	6167.17	7428.67	8945.91
O94955	RHOBTB3	Homo sapiens	Rho-related BTB domain-containing protein 3	RHBT3_HUMAN	2.12134e-18	5687.07	5148.23	5148.87	6138.8	6313.53	5639.54	6676.48	7465.59	6123.86	5522.51	6241.39	5589.49	3075.11	5150.72	4972.57	5179.22	4838.93	5035.27	4319.51	3285.9	4434.38	3992.65	6729.03	6324.95	6139.15	6265.25	5602.44	5337.27	6820.65	6232.18	4179.67	4524.3	5262.32	4703.44	4084.13	4975.78
O94964-2	SOGA1	Homo sapiens	Isoform 2 of Protein SOGA1	SOGA1_HUMAN	3.61881e-05	2134.55	2213.08	1477.35	1240.5	833.107	NaN	NaN	5250.57	4760.57	1903.87	6770.96	NaN	1969.82	2013.37	NaN	1257.76	1090.47	1873.55	1021.45	1503.76	1554.91	NaN	2025.5	721.035	1019.4	NaN	NaN	1345.24	1784.7	NaN	1257.35	NaN	1396.72	NaN	2476.71	581.482
O94966-5;O94966-6;O94966-7	USP19	Homo sapiens	Isoform 5 of Ubiquitin carboxyl-terminal hydrolase 19;Isoform 6 of Ubiquitin carboxyl-terminal hydrolase 19;Isoform 7 of Ubiquitin carboxyl-terminal hydrolase 19	UBP19_HUMAN	4.64449e-18	13957.4	13307.6	16218.1	9751.66	9277.86	9002.86	8274.56	8396.59	6281.75	13391.1	14807.1	13401.5	9866.68	8318.74	8813.47	7809.93	7161.26	9121.59	12795.4	13538.3	13813	10522.4	9302.24	9428.4	8400.68	8500.94	8919.61	12451.4	13696.9	13344.1	8965.45	7472.53	9763.36	6853.72	8136.37	6948
O94967;O94967-2;O94967-3;O94967-4	WDR47	Homo sapiens	WD repeat-containing protein 47;Isoform 2 of WD repeat-containing protein 47;Isoform 3 of WD repeat-containing protein 47;Isoform 4 of WD repeat-containing protein 47	WDR47_HUMAN	2.80818e-19	4879.21	4853	5533.37	6588.98	6296.95	6549.17	8146.08	3746.05	4837.3	4678.03	4894.76	4480.58	6825.36	5225.04	4791.11	5371.13	5194.1	5131.13	3549.48	3127.29	3368.77	4763.08	4033.67	4586.59	4122.88	3322.55	4436.03	3630.17	3431.72	3155.84	5233.82	4822.87	5357.69	3201.14	3326.34	3489.5
O94973;O94973-2	AP2A2	Homo sapiens	AP-2 complex subunit alpha-2;Isoform 2 of AP-2 complex subunit alpha-2	AP2A2_HUMAN	5.98527e-15	177372	165270	160983	226284	215461	210248	145747	257691	187344	172299	144803	162281	180533	150286	156002	228698	219875	196951	181219	162147	180794	158669	194741	183926	240123	241551	197468	175376	173681	168037	153287	163765	188536	230848	220682	173793
O94979	SEC31A	Homo sapiens	Protein transport protein Sec31A	SC31A_HUMAN	1.7964e-27	284395	259492	282053	292555	300096	287178	255752	234834	253658	288865	295230	279923	277529	241583	248948	294309	286920	290652	251474	232589	248409	214129	221846	219317	276716	272870	273446	301710	282863	283338	245486	237767	254392	304692	307956	349174
O94983-5	CAMTA2	Homo sapiens	Isoform 5 of Calmodulin-binding transcription activator 2	CMTA2_HUMAN	0.00340462	172.747	133.259	833.854	232.942	NaN	242.692	5850.25	157.932	NaN	1264.54	201.634	771.253	3927.58	2479.34	2382.85	NaN	141.976	2088.31	NaN	255.62	NaN	3102.23	174.702	174.834	NaN	NaN	NaN	NaN	NaN	NaN	NaN	NaN	NaN	NaN	NaN	NaN
O94985;O94985-2	CLSTN1	Homo sapiens	Calsyntenin-1;Isoform 2 of Calsyntenin-1	CSTN1_HUMAN	1.97591e-06	4224.44	6575.57	2615.87	NaN	4775.76	NaN	5342.49	5048.32	4551.72	4899.56	1488.04	2012.98	4503.18	2487.28	1857.12	5630.21	4414.41	2179.81	NaN	2204.11	NaN	NaN	NaN	NaN	9282.5	NaN	NaN	3977.77	NaN	2800.82	NaN	863.449	NaN	4071.93	3464.83	NaN
O94986;O94986-1;O94986-2;O94986-3	CEP152	Homo sapiens	Centrosomal protein of 152 kDa;Isoform 1 of Centrosomal protein of 152 kDa;Isoform 2 of Centrosomal protein of 152 kDa;Isoform 3 of Centrosomal protein of 152 kDa	CE152_HUMAN	0.000955797	36119.1	18485.9	27373	11462.3	34594.1	28507.7	55340.1	62184.3	47710.3	30754.4	22192.8	27978.2	8657.54	22108.6	20557.8	12428.1	25451.7	33319.3	20329.7	40377	36072.4	30988.1	26711.4	28901.9	1976.76	11867.2	28182	11527.3	13344.4	19031.9	11150.2	19290.9	15475.2	34359.5	36674.3	NaN
O94992	HEXIM1	Homo sapiens	Protein HEXIM1	HEXI1_HUMAN	2.0484e-12	9221.42	8598.74	9467.07	7330.74	5981.68	7400.11	4872.51	2623.12	4286.44	7717.47	10656.3	11329.8	10701.1	7296.69	9724.74	4346.62	3957.3	5319.96	11604.9	11163	10244.4	7274.61	6771.83	7219.06	6731.12	7679.84	5778.09	6945.48	8926.74	7821.02	7839.62	6173.2	7565.5	4734.88	3531.17	7250.95
O95059	RPP14	Homo sapiens	Ribonuclease P protein subunit p14	RPP14_HUMAN	1.69562e-11	1751.85	2271.3	2561.89	2120.3	NaN	NaN	NaN	NaN	NaN	2725.09	NaN	2410.43	1570.08	813.75	685.909	NaN	778.042	NaN	2361.57	2337.26	2718.27	NaN	2199.81	2093.48	857.681	1537.4	NaN	1515.55	1834.39	1456.55	1247.78	NaN	1087.84	NaN	NaN	NaN
O95070	YIF1A	Homo sapiens	Protein YIF1A	YIF1A_HUMAN	9.829e-08	13460.5	19006	13450.9	25537.4	22114.2	29577	12175.4	16398.7	17798.9	12515.4	9899.63	14072.3	15675.2	19710.6	22179.6	27202.8	26104.3	23699.6	10443.3	11579.2	10760.1	16588.2	15585.7	17535.3	18831.6	32229.7	20082.7	11293.9	10709.7	13563.6	18749.6	20760.7	26835	41889.8	22426.1	10210.7
O95071;O95071-2	UBR5	Homo sapiens	E3 ubiquitin-protein ligase UBR5;Isoform 2 of E3 ubiquitin-protein ligase UBR5	UBR5_HUMAN	6.67873e-26	7353.16	6721.76	7039.86	4577.93	4473.73	4300.61	4627.92	3164.88	3721.22	7151.05	6410.48	7058.09	4717.62	5055.95	4248.2	4196.92	3969.86	4538.3	6244.72	5734.25	6290.3	5801.02	5518.58	5071.62	4380.31	4238.51	4354.07	7016.27	6542.38	7020.31	4272.36	4813.57	4297.68	3442.29	3923.87	3924.02
O95081	AGFG2	Homo sapiens	Arf-GAP domain and FG repeat-containing protein 2	AGFG2_HUMAN	1.19052e-19	8579.33	7348.99	8278.91	13492.3	11991	11650.2	11729.7	10595.7	13533.7	7064.24	6256.02	6881.24	12584.9	11512.6	10058.9	11641	12584.1	13393	10233.1	9250.24	9936.76	11988.8	12886.1	12388.2	15565.2	13340.5	16731.6	7032.85	5260.28	7324.35	9346.25	8170.97	9283.32	11142.5	10859.2	12152.1
O95084;O95084-2	PRSS23	Homo sapiens	Serine protease 23;Isoform 2 of Serine protease 23	PRS23_HUMAN	1.0431e-08	834.254	2652.78	NaN	1105.01	1948.04	1592.87	6947.81	12276.1	7819.36	NaN	NaN	6322.86	NaN	314.288	3706.7	6999.73	7096.06	4161.52	NaN	NaN	327.523	NaN	NaN	NaN	917.811	1275.37	1819.13	NaN	NaN	NaN	NaN	NaN	NaN	2953.3	4402.7	4618.1
O95104;O95104-3	SCAF4	Homo sapiens	SR-related and CTD-associated factor 4;Isoform 3 of SR-related and CTD-associated factor 4	SCAF4_HUMAN	2.14258e-25	12949.8	13107.9	13828.8	12413.6	10811.5	10583.2	6763.43	8933.04	7720.9	12825.9	14407.7	12558.4	13844	12607.7	13473.9	9661.28	9788.45	10118.1	15132.9	16179.3	16817	19652.3	17779.2	19756.4	15794.5	15037.8	14376.4	12564.6	11930.9	12103.2	11289.7	10414.4	11473.4	8649.76	9792.32	10879.5
O95136	S1PR2	Homo sapiens	Sphingosine 1-phosphate receptor 2	S1PR2_HUMAN	1.7589e-11	2136.05	3248.82	3401.49	4817.05	4120.25	4852.74	11059.4	10981.7	8224.46	2199.33	2765.75	1868.75	4437.22	4342.8	2052.19	4846.98	5011.5	6501.72	817.531	321.496	NaN	1433.02	2256.67	1886.38	2570.4	3137.26	2577.24	1999.18	1883.94	1537.32	3756.93	4519.55	2396.51	6005.92	3653.06	974.078
O95139;O95139-2	NDUFB6	Homo sapiens	NADH dehydrogenase [ubiquinone] 1 beta subcomplex subunit 6;Isoform 2 of NADH dehydrogenase [ubiquinone] 1 beta subcomplex subunit 6	NDUB6_HUMAN	6.56068e-06	3424.87	11243.7	4868.28	6576	8831.82	9944.2	15140.5	15982.5	9929.59	2525.03	4480.09	2137.66	5916.36	7259.06	8798.32	6489.93	6406	5639.11	9808.8	8865.99	5020.5	10675	8430.58	9431.13	7058.75	7809.51	7841.9	2517.17	3383.78	3070.32	6984.11	4035.97	5201.25	16115.9	8432.35	1566.88
O95140	MFN2	Homo sapiens	Mitofusin-2	MFN2_HUMAN	2.71186e-18	8624.8	9337.69	7356.91	10408.1	9802.51	9622.3	14488.4	9856.77	9972.09	6867.94	6681.93	8019.16	8381.55	9862.12	10263	9303.45	10124.1	11207.3	8077.38	6752.98	7190.96	10380.3	8995.2	8653.85	8730.78	8962.87	8140.31	7178.49	7130.11	6810.5	9743.23	9359.34	8260.01	11750.8	11032.5	6742.06
O95149	SNUPN	Homo sapiens	Snurportin-1	SPN1_HUMAN	9.33707e-21	4077.53	3837.92	4491.2	4400.5	4174.45	3823.15	2918.09	2894.92	2969.05	4644.46	4135.69	3543.78	4514.19	4307.17	2403.32	3038.25	2911.57	2606.28	4310.7	3480.96	4595.91	3528.17	3876.83	3310.1	2864.42	3423.67	2372.82	4057.53	3920.19	3291.1	3928.08	3375.48	3616.78	2030.44	2682.92	3325.26
O95155;O95155-2;O95155-4	UBE4B	Homo sapiens	Ubiquitin conjugation factor E4 B;Isoform 2 of Ubiquitin conjugation factor E4 B;Isoform 4 of Ubiquitin conjugation factor E4 B	UBE4B_HUMAN	1.66127e-14	8554.03	7992	7919.17	9812.34	11186.8	9319.27	12427.2	10603.1	13220.6	7434.01	6060.22	6543.54	9849.53	9886.87	7832.58	9617.97	9295.27	8411.19	8869.13	8916.66	8087.31	10304	10665.5	10498.4	14290.8	12681.8	12633.4	7237.28	7320.46	7805.51	10600.5	11238.8	9821.32	12016.8	11672.7	10303.8
O95159	ZFPL1	Homo sapiens	Zinc finger protein-like 1	ZFPL1_HUMAN	5.28333e-12	16768	26816.1	17936.7	19833.4	13095.9	14490.2	7286.32	10712.1	13595.8	18370.1	17195	17030	15529.8	11359.4	11981.4	16746.5	15209.5	19369.2	13030.3	12763.3	11562.4	4468.15	8372.86	9254.52	15993.7	16398.4	12666.7	13936.1	16801.8	14338.9	12609.4	11825.1	17804.7	23372.3	26199.2	12855.5
O95163	ELP1	Homo sapiens	Elongator complex protein 1	ELP1_HUMAN	1.46114e-14	8505.22	8087.76	9182.29	14355.4	13497.8	13599.6	11405.5	10381.9	11260.8	7674.66	8932.52	6531.09	15112.2	11880.6	10591.6	13066.6	12645.7	12028.5	7711.22	7585.82	7768.33	9955.6	9720.61	9841.08	11240.7	12706	9755.05	10809.4	10006.5	10721	11324.3	11475.6	12798.6	17225.7	14234.9	13416.1
O95164	UBL3	Homo sapiens	Ubiquitin-like protein 3	UBL3_HUMAN	5.58403e-05	3730.34	5996.62	3870.12	5377.25	4820.12	5414.87	12119.8	8476.94	7476.25	4007.65	3041.2	3763.82	3689.93	2812.43	3612.79	5837.39	3555.34	2872.01	11882.8	11489.5	11530.9	6092.64	4346.04	4495.31	6894.28	5122.43	5176.67	3242.93	3587.6	3716.55	2455.73	2854.6	2582.88	3488.19	2594.84	NaN
O95166	GABARAP	Homo sapiens	Gamma-aminobutyric acid receptor-associated protein	GBRAP_HUMAN	2.36061e-06	8439.93	6217.34	6818.44	4761.33	5147.89	4637.59	3613.73	3723.02	3877.76	8727.22	6390	7364.84	5641.38	5259.77	6139.17	4865.48	4572.99	4717.09	6936.07	7154.5	6272.31	4453.91	3820.71	5327.89	5607.77	4403.88	4931.99	8326.18	6384.76	7130.02	5889.54	6194.77	5324.72	4932.58	5135.21	5100.06
O95167	NDUFA3	Homo sapiens	NADH dehydrogenase [ubiquinone] 1 alpha subcomplex subunit 3	NDUA3_HUMAN	2.29312e-08	34039.8	34235.3	36396.9	43047.4	56541	55193.5	16926.7	78921.2	48522.4	31785.6	28404.2	33463.8	43339.4	40631.5	48657.6	51243.2	58280.9	57992	41292.5	47596.5	47268.7	58009.5	53728.8	50610.7	52986.1	57317.2	45902.4	34090.4	31345.7	36333	36499.6	42393.1	47214.5	59124.4	54884.6	64667.6
O95168	NDUFB4	Homo sapiens	NADH dehydrogenase [ubiquinone] 1 beta subcomplex subunit 4	NDUB4_HUMAN	8.13942e-24	56681.6	59709.8	54497.5	83207.6	76534.8	85774.5	127407	137964	122170	58347.6	46356.5	53144.6	59313.8	66050.6	72706.1	80957.2	84459.8	74211.7	72749.9	71700.4	66326.5	88417.1	95416.9	96503.5	80431.6	88237.4	67337.5	45574.5	36295.4	43701.3	59553.6	63566.2	72091.6	73754.4	67929.4	65074.5
O95169;O95169-3	NDUFB8	Homo sapiens	NADH dehydrogenase [ubiquinone] 1 beta subcomplex subunit 8, mitochondrial;Isoform 3 of NADH dehydrogenase [ubiquinone] 1 beta subcomplex subunit 8, mitochondrial	NDUB8_HUMAN	5.06333e-09	5965.81	22494.6	7074.75	16625.9	13907	20190.7	41890.1	24073.2	21740.8	6250.52	5145.23	5352.6	14073.1	14631.5	14909.4	15416.8	13619.8	13414.8	12103.6	9346.44	10644.7	17149.1	20663.7	21307.2	16313	24257.2	10991.4	4427.1	7885.26	5282.69	16725.6	16475.9	18309.1	34469.8	16109.9	5317.71
O95178	NDUFB2	Homo sapiens	NADH dehydrogenase [ubiquinone] 1 beta subcomplex subunit 2, mitochondrial	NDUB2_HUMAN	0.000245536	18527	12075.7	8269.73	17972.4	23822.6	18866.2	20993.9	27101.6	33064.4	14622	7011.87	6379.75	7701.49	13648.4	11136.7	12790.7	16759.2	12742.1	11275.4	12030	9900.85	17028.6	15512.5	17017.6	11144.8	14029.8	8378.78	7598.79	6430.44	4925.84	6961.81	9050.95	8274.25	22789.9	12674.7	7957.46
O95182	NDUFA7	Homo sapiens	NADH dehydrogenase [ubiquinone] 1 alpha subcomplex subunit 7	NDUA7_HUMAN	3.06076e-20	10042.3	9181.83	11434.2	16556.3	18380.6	18492.7	45014.2	36462	31301.3	11257.5	11004.2	10643.4	15360.8	19769	15754	20553.5	19196.8	20013.2	13187.5	11051.9	11636.6	21769.1	20439.5	17690.1	16410.9	15808.3	16519	11737.9	10894.2	10283.8	14559.5	15388	12631.8	13833	16024	19303.3
O95183	VAMP5	Homo sapiens	Vesicle-associated membrane protein 5	VAMP5_HUMAN	2.23787e-09	26501.8	44371.4	27145.2	30413.6	25284.5	28118.9	32295.4	23683.6	25994.8	21323.3	32499.7	24051	29597	29759.4	28896.8	23409.9	22121.6	23539.8	18639.1	20821.7	17719.2	21753.7	17085.7	18889	23694.1	26219.9	21866.8	19005.2	25328.3	20852	25513.1	23487.6	23717.9	32122.6	21597.1	9615.24
O95197;O95197-2;O95197-7	RTN3	Homo sapiens	Reticulon-3;Isoform 2 of Reticulon-3;Isoform 7 of Reticulon-3	RTN3_HUMAN	6.98532e-05	7961.16	12742.3	10033.6	14720.8	15026	18801.7	12672.8	20997.9	14895.2	7753.91	5314.45	5351.01	10436.4	10976.1	13036	13699.5	14972.1	11586.3	9079.99	8976.5	7642.08	9043.99	8012.66	12344.7	13391.6	12342.4	9652.08	5917.93	7243.28	7229.75	13895.1	13801.5	13139.4	21882.2	10935.2	7677.16
O95199;O95199-2	RCBTB2	Homo sapiens	RCC1 and BTB domain-containing protein 2;Isoform 2 of RCC1 and BTB domain-containing protein 2	RCBT2_HUMAN	0.0852899	NaN	NaN	NaN	NaN	NaN	NaN	NaN	NaN	NaN	1446.82	NaN	1681.57	2940.94	NaN	NaN	NaN	NaN	NaN	NaN	NaN	NaN	1664.22	NaN	1116.02	463.953	3105	NaN	NaN	NaN	NaN	2685.98	NaN	3021.58	5548.83	4614.76	NaN
O95202	LETM1	Homo sapiens	Mitochondrial proton/calcium exchanger protein	LETM1_HUMAN	2.01361e-25	59830.9	107728	62297.1	75844.6	78444.6	79012.1	146401	152355	131293	66462.4	63429.5	53421.5	67820.1	81025.3	81319.5	75398	75170.8	80133	88540.9	90174.3	82142	110188	100468	111407	75682.5	93099.4	77502	41587.2	55753.3	46307.5	75474.2	74433.2	81377.2	107138	70232.6	36234.8
O95208;O95208-2	EPN2	Homo sapiens	Epsin-2;Isoform 2 of Epsin-2	EPN2_HUMAN	1.80214e-19	17342.2	15753.6	20554.4	18908.7	18446.3	18339.4	20489.4	18510.9	23133.8	15819.1	19389.6	16840.3	22917	17513.2	17890.2	17650.1	18331.4	18314.1	12984.8	14064	12913.8	17151.8	15696.8	17627	17349.3	16132.8	19135.5	18271.8	17382.3	17015.7	17339.5	15649.9	17060.4	13621.6	16650.4	22431.8
O95210	STBD1	Homo sapiens	Starch-binding domain-containing protein 1	STBD1_HUMAN	3.81557e-14	19389.4	16100.6	15782.2	15562.8	16364.2	15406.7	16954.3	10866.6	12263.9	15258	12920.7	18468.3	10718.9	11559.4	13698.5	12863.9	12942.6	11112.6	6163.56	5599.19	5707.54	4488.32	4411.33	5267.45	8780.34	6861.98	6237.62	22577	19607.6	22500.5	12646.7	13110	13593.5	10046.3	9848.54	9065.06
O95218;O95218-2	ZRANB2	Homo sapiens	Zinc finger Ran-binding domain-containing protein 2;Isoform 2 of Zinc finger Ran-binding domain-containing protein 2	ZRAB2_HUMAN	3.25361e-21	15730.7	13081.9	16002.5	11988.3	11348.8	16992.4	9248.96	7728.14	8726.29	15979.3	18135.6	16861.2	15856.3	13373	14124.7	8029.08	6236.31	7524.26	16591.4	21395.6	21401.6	20791.2	20496.9	22165.5	16721.5	12416.2	13383.2	16992.3	20846.6	17573.4	14784.8	13435.1	12245.3	9527.12	6398.16	14293.3
O95219	SNX4	Homo sapiens	Sorting nexin-4	SNX4_HUMAN	3.48214e-24	34741.6	31006.4	32150.1	37854.5	35035.6	36604.6	38167.2	31302.6	36265.6	29680.2	28777.8	30759	36923.9	31509.6	32743.7	38723.9	37550.4	34549.2	34576.3	34810.8	33194.2	38384.6	36221.2	34322.1	45205.1	42491.2	36188	28938.1	27444	26944.4	29263.9	28949.9	29609.1	28591.8	34293.5	43163.6
O95232	LUC7L3	Homo sapiens	Luc7-like protein 3	LC7L3_HUMAN	3.19009e-09	14471.8	14229.7	14614.1	13285.2	13578.3	12887.1	10465	7756.76	9979.57	15155.8	11912.5	14253.8	14044.7	12272.2	14141	10471.2	8781.75	8181.28	19179	13048.9	14687.6	13242.9	16690	15712.8	12816.3	12705.2	12387.2	13137.7	13324.4	13527	11906.1	10530.8	13457.5	11261	11799.6	13425.7
O95236;O95236-2;O95236-3	APOL3	Homo sapiens	Apolipoprotein L3;Isoform 2 of Apolipoprotein L3;Isoform 3 of Apolipoprotein L3	APOL3_HUMAN	0.0375582	NaN	NaN	NaN	844.548	NaN	NaN	NaN	NaN	NaN	NaN	NaN	NaN	NaN	NaN	NaN	626.749	NaN	NaN	NaN	NaN	NaN	NaN	NaN	NaN	NaN	405.308	NaN	NaN	NaN	NaN	NaN	NaN	NaN	NaN	NaN	NaN
O95239;O95239-2	KIF4A	Homo sapiens	Chromosome-associated kinesin KIF4A;Isoform 2 of Chromosome-associated kinesin KIF4A	KIF4A_HUMAN	6.78217e-09	729.837	1068.32	NaN	1693.71	1289.82	2217.48	NaN	NaN	NaN	1093.79	NaN	1134.1	1260.12	2337.75	1628.33	861.747	NaN	1219.94	1508.72	1047.4	NaN	1217.02	398.438	NaN	1264.58	1477.51	NaN	NaN	759.3	NaN	1529.28	1649.02	1901.75	NaN	NaN	NaN
O95248-4;O95248-5	SBF1	Homo sapiens	Isoform 4 of Myotubularin-related protein 5;Isoform 5 of Myotubularin-related protein 5	MTMR5_HUMAN	1.74678e-22	4907.2	4393.11	4613.25	4612.35	4833.05	4315.6	5615.71	5129.41	5840.03	3732.91	5200.93	4008.76	4085.99	3681.35	3859.55	4312.58	4704.27	4930.65	2701.37	2547.63	3064.42	2974.77	3241.86	3107.79	4119.02	3971.43	4244.92	4714.26	4095.11	4070.66	3570.86	3976.05	3448.08	5140.49	4564.5	3843.65
O95249	GOSR1	Homo sapiens	Golgi SNAP receptor complex member 1	GOSR1_HUMAN	3.08875e-21	10593.5	21539.5	8096.54	10088.1	10441.4	9501.98	14772.9	3146.42	5865.79	10170	8538.16	9209.95	6685.47	9540.04	7305.06	9508.01	9078.4	8423.22	11587.5	10108.3	8873.48	7297.23	7587.88	8042.03	11675.7	15125.6	11531.2	8563.47	11727.1	7902.22	8659.32	8324.43	9737.5	24921.5	14307.7	5453.97
O95251	KAT7	Homo sapiens	Histone acetyltransferase KAT7	KAT7_HUMAN	5.15487e-22	4019.96	4316.26	4171.44	2782.33	2615.71	2669.26	2500.66	2012.49	2257.97	3653.87	3073.03	3404.72	2430.05	2930.18	2984.84	2081.74	1920.99	2415.91	3431.75	3352.35	4503.45	4297.62	4129.79	4251.57	2808.98	2831.45	2851.17	2392.78	2941.8	2572.38	3652.93	2212.11	2428.69	1562.09	2371.54	1658.43
O95260-2	ATE1	Homo sapiens	Isoform ATE1-2 of Arginyl-tRNA--protein transferase 1	ATE1_HUMAN	2.234e-18	11391.8	12972.3	9658.98	14951.7	14772.1	15125.8	18831.1	14915.8	16013.8	11028.4	7483.76	9171.24	7050.86	10079.8	9677.32	11996.5	10291.8	10457.3	10584.3	10822.4	10191.6	9456.99	11184	12976.6	12713.8	13013.4	11835.2	6871.5	9004.86	9552.57	9713.85	10019.3	10531.3	11218.4	12331.6	9844.37
O95273;O95273-2	CCNDBP1	Homo sapiens	Cyclin-D1-binding protein 1;Isoform 2 of Cyclin-D1-binding protein 1	CCDB1_HUMAN	1.63217e-26	3613.65	2792.95	3357.75	2525.65	3128.23	1756.21	4480.73	1329.91	1353.32	3637.16	4104.22	2976.4	3483.35	1946.78	787.419	1308.93	443.861	1889.32	3922.2	2810.09	2659.72	1675.57	NaN	1790.19	2827.43	3599.47	2043.68	3056.68	3974.3	3638.92	1848.42	902.515	2939.79	1634.4	1471.28	2586.85
O95292	VAPB	Homo sapiens	Vesicle-associated membrane protein-associated protein B/C	VAPB_HUMAN	2.91951e-15	27312.9	72712	29344.5	44040.3	39724.2	45577.1	31580.9	31579	25975	28044.7	31341.1	34784.3	29485.3	30493.9	33087.6	39618.9	34855.8	37057.9	48656.2	36959.8	36069	37891.6	43279.5	46186.5	47127.8	49148.4	35174.3	26268.5	31269	27360.9	29774.2	33269.2	39373.3	95138.8	36311.3	19478.1
O95295	SNAPIN	Homo sapiens	SNARE-associated protein Snapin	SNAPN_HUMAN	1.06986e-08	14148.5	14686.4	13772.8	15057.7	14810.9	15087	33388.8	23348.9	23509.6	14570.5	15349.5	12113.3	14380.3	16304.9	14350.2	18668.2	18838.7	17621.1	12468.7	14061.7	12328.5	14733.5	13339.1	14055	15647.4	16663.7	16307.1	13078.2	12246	12133.2	15845.8	15155.6	12598.2	18518.9	19787.6	19633.6
O95297;O95297-2;O95297-4	MPZL1	Homo sapiens	Myelin protein zero-like protein 1;Isoform 2 of Myelin protein zero-like protein 1;Isoform 4 of Myelin protein zero-like protein 1	MPZL1_HUMAN	8.51677e-15	11628.4	18169.4	12293.3	16016.6	16792.8	19517.8	22948.9	24693.8	21833.5	9149.61	9607.82	11578.6	12797.8	14211.7	14494.1	17448	17255.6	19248.5	10753	10481.1	7513.69	11509.2	12564	13450	19023.3	23117.7	16082.8	13829.9	13083	11472.3	13218.8	12355	15468.7	31281.6	17780.5	9297.56
O95298;O95298-2	NDUFC2	Homo sapiens	NADH dehydrogenase [ubiquinone] 1 subunit C2;Isoform 4 of NADH dehydrogenase [ubiquinone] 1 subunit C2	NDUC2_HUMAN	2.93593e-10	17589.3	20099.5	18638.2	20484.9	21603.6	19349	31839	31825.8	24855.8	15325.8	11604.4	14091.7	13197.1	16435.1	15709.4	17532.7	20717.6	17232.6	16802.7	17312.3	16970.4	18825	18395.2	19632.9	17268.9	19575.9	17247.5	11716.1	11674.3	13139.3	15083.8	16003.9	15761.7	19594.5	13019.9	13005.7
O95299	NDUFA10	Homo sapiens	NADH dehydrogenase [ubiquinone] 1 alpha subcomplex subunit 10, mitochondrial	NDUAA_HUMAN	3.064e-29	52001.2	47474.5	45818.5	68531.8	67352.2	65033.7	74138.8	132160	101895	47332.5	35340.1	38219.8	52602.5	56622.4	54601.3	66549.1	62890.3	54206.2	58161.6	53054.3	57959.4	61226.5	70188.7	74613.5	60968.8	61703.8	47149.6	42583.8	35747.1	37472.9	47814.9	54229.7	52858.2	63345.7	62093.4	47693.8
O95302;O95302-3	FKBP9	Homo sapiens	Peptidyl-prolyl cis-trans isomerase FKBP9;Isoform 3 of Peptidyl-prolyl cis-trans isomerase FKBP9	FKBP9_HUMAN	3.15351e-21	500036	432092	450953	907804	935339	853180	923857	1.22823e+06	962202	475585	419658	445886	545716	582730	578626	906352	977393	870515	535081	469583	528561	644389	673530	667422	1.02303e+06	994861	884168	588524	514859	540571	606840	634314	676814	1.00254e+06	1.06007e+06	1.07238e+06
O95336	PGLS	Homo sapiens	6-phosphogluconolactonase	6PGL_HUMAN	4.53575e-15	291644	272814	284580	291939	281022	277960	296246	216571	230280	284189	308659	292671	359585	299585	306864	281285	285633	273578	304982	303189	292262	321680	326081	314751	315837	339561	284805	304576	304424	285202	323701	303799	323613	297891	296560	360910
O95340;O95340-2	PAPSS2	Homo sapiens	Bifunctional 3'-phosphoadenosine 5'-phosphosulfate synthase 2;Isoform B of Bifunctional 3'-phosphoadenosine 5'-phosphosulfate synthase 2	PAPS2_HUMAN	2.77684e-15	87398.5	90245.2	88917.3	115233	94517.8	92292.6	63402.4	65768	57392.5	95057	78998.5	82754.2	77993.2	75047.7	72029.1	84681.2	82064.1	74577.7	73031.9	60711.9	63033.1	53607.6	58567.2	53956.4	86181.8	92200.1	68107.7	108750	95115.6	98333.6	78551.1	75011.1	86727.2	74455.4	67026.2	78575.9
O95347	SMC2	Homo sapiens	Structural maintenance of chromosomes protein 2	SMC2_HUMAN	4.58128e-34	12926.7	11984.7	12888.7	10657.3	11037.4	9250.82	12733.2	7028.61	8214.04	12130.3	12797	11586	12760.9	14631.1	12372.8	7377.32	7821.89	8080.91	11357.1	12522.1	12470.9	7325.75	7575.96	7258.86	7279.62	6059.02	7200.67	12183	11276	10325.7	10351.3	12531.8	11068.7	8082.84	9419.24	7931.49
O95352	ATG7	Homo sapiens	Ubiquitin-like modifier-activating enzyme ATG7	ATG7_HUMAN	3.79988e-22	16446.2	14975.5	16178.1	14140.7	13276.5	14235.5	17675.8	11947.4	12511.5	16109.3	12303.7	13393.8	12854.6	11239.8	10596.5	14294.6	14583.9	13029.3	17910	16916.2	17789.9	11961.6	14073.9	13997.7	15692.1	15896.3	13146.6	19315.9	14374.9	14743.4	12417.8	12696.8	13733.6	14866.9	13633.3	12995.2
O95359;O95359-1;O95359-2;O95359-3;O95359-5;O95359-6	TACC2	Homo sapiens	Transforming acidic coiled-coil-containing protein 2;Isoform 1 of Transforming acidic coiled-coil-containing protein 2;Isoform 2 of Transforming acidic coiled-coil-containing protein 2;Isoform 3 of Transforming acidic coiled-coil-containing protein 2;Isoform 5 of Transforming acidic coiled-coil-containing protein 2;Isoform 6 of Transforming acidic coiled-coil-containing protein 2	TACC2_HUMAN	1.58838e-09	1645.49	1571.08	1270.86	5406.21	5105.13	6339.91	5014.16	6381.86	5455.68	900.445	NaN	2080.45	2668.45	2280.88	2004.65	4558.34	4392.96	4595.17	1388.62	2681.12	NaN	NaN	1015.31	609.798	1475.75	2310.58	2269.62	NaN	NaN	NaN	2447.33	1801.56	2243.76	4819.14	4234.71	4139.59
O95361	TRIM16	Homo sapiens	Tripartite motif-containing protein 16	TRI16_HUMAN	3.23779e-13	28626.2	26863.9	30625	21486.5	18253.9	17912.4	16498.8	10511	10712.7	30338	26595.9	28713	17713.5	13803.7	16419.3	18254.1	17646.2	14696.7	48932.4	39815.5	44279.5	15897.7	19326	19876.9	25039.6	23168.9	21247.4	26205.4	25387	25117.8	17944.9	16301.4	20803.2	15056.5	16590.8	17022.7
O95363	FARS2	Homo sapiens	Phenylalanine--tRNA ligase, mitochondrial	SYFM_HUMAN	1.65544e-06	1971.1	1591.54	2773.23	1554.6	2367.35	2422.72	NaN	2102.51	NaN	1510.38	NaN	NaN	2178.99	NaN	3695.41	1864.59	2213.36	NaN	2947.29	2327.71	2579.84	1563.15	2496.91	3132.18	2532.39	4004.41	2525.79	NaN	1291.61	1664.33	1769.15	2287.89	1562.33	3070.12	3747.55	NaN
O95365	ZBTB7A	Homo sapiens	Zinc finger and BTB domain-containing protein 7A	ZBT7A_HUMAN	5.08992e-07	1406.62	982.185	817.71	1222.8	1703.92	1732.82	NaN	NaN	NaN	2358.9	NaN	612.088	1008.37	756.841	869.967	NaN	1281.04	NaN	2028.01	949.233	1125.78	1049.05	2912.29	2706.52	1108.25	2022.53	1277.06	NaN	1056.06	552.988	NaN	NaN	934.115	1157.09	1245.9	680.225
O95372	LYPLA2	Homo sapiens	Acyl-protein thioesterase 2	LYPA2_HUMAN	8.41641e-15	17645.4	15882.8	16675.2	14987.1	15049	15284	9579.68	7674.18	7271.71	17343.2	12826.6	15140.5	18411.2	11102.5	11253.4	12551.8	14245.9	10196.1	23643.5	21980.9	21677	14342	19401.2	20048.2	20383.5	21722.6	19013	18056.5	15325.9	16472.4	13738	12540.5	15069.4	13718.9	15454.4	14203.1
O95373	IPO7	Homo sapiens	Importin-7	IPO7_HUMAN	1.37989e-17	154645	133171	123112	116992	114736	116193	122774	119847	94683.8	149914	112162	124836	85451.1	105234	96463.9	107163	128017	101190	172181	149962	162023	93668	120991	108575	119246	127593	108730	156619	139043	141254	103582	104843	126187	127886	126806	93173.4
O95376	ARIH2	Homo sapiens	E3 ubiquitin-protein ligase ARIH2	ARI2_HUMAN	8.23927e-20	7676.09	6552.02	5651.37	4314.69	5308.17	4568.94	4161.36	2763.84	2013.07	7046.21	6125.33	6655.01	3922.01	3812.03	3334.5	3577.47	2877.53	3196.79	8620.75	7012.97	7702.25	4588.25	5107.89	4303.63	5089.98	4723.43	2984.45	8766.65	6479.08	6963.54	3811.9	2876.74	4286.77	2797.72	2909.58	2822.26
O95379	TNFAIP8	Homo sapiens	Tumor necrosis factor alpha-induced protein 8	TFIP8_HUMAN	1.93276e-08	5292.89	5799.38	5052.98	6127.38	5366.49	5590.9	6266.41	6714.8	7059.63	5655.27	5811.17	6042.83	3222.75	3052.2	2964.13	5074.16	4986.39	3997.4	7631.24	5445.76	5554.43	1908.74	2065.09	1506.81	2596.93	3276.03	2502.49	5770.03	6414.78	5447.59	3285.85	3552.96	3580.18	5264.91	4608.76	5599.74
O95382;O95382-3	MAP3K6	Homo sapiens	Mitogen-activated protein kinase kinase kinase 6;Isoform 3 of Mitogen-activated protein kinase kinase kinase 6	M3K6_HUMAN	0.000160414	1465.3	1188.74	765.687	1066.13	943.345	1125.68	NaN	NaN	NaN	541.504	NaN	742.641	NaN	835.201	NaN	681.969	373.718	1004.06	NaN	NaN	NaN	NaN	NaN	NaN	812.728	775.971	NaN	935.095	NaN	214.195	NaN	NaN	1374.29	808.172	788.067	881.297
O95388;O95388-2;O95388-3;O95388-5	CCN4	Homo sapiens	CCN family member 4;Isoform 2 of CCN family member 4;Isoform 3 of CCN family member 4;Isoform 5 of CCN family member 4	CCN4_HUMAN	2.77565e-05	9121.63	7057.21	7419.6	NaN	864.321	1185.87	3322.29	3856.81	3093.88	11212.3	9424.76	9522.11	2350.03	2155.96	1477.95	2142.79	3188.23	2000.52	5268.02	4963.9	5468.89	588.956	NaN	NaN	1046.18	NaN	NaN	9844.66	7824.64	7081.22	2356.75	1311.84	2722.85	6783.55	7710.9	9100.47
O95391	SLU7	Homo sapiens	Pre-mRNA-splicing factor SLU7	SLU7_HUMAN	0.0016546	2952.36	3344.3	2839.73	2828.12	3050.5	1762.63	NaN	6966.36	5129.6	NaN	2065.54	3129.18	4342.87	4436.44	2704.67	1560.43	2451.74	2515.54	2665.57	3069.09	4066.87	5466.73	4290.99	2618.62	4081.94	3670.45	4629.2	4249.43	3275.09	1935.31	1372.67	2491.82	3065.74	2879.82	2785.73	3122.14
O95394	PGM3	Homo sapiens	Phosphoacetylglucosamine mutase	AGM1_HUMAN	3.18981e-12	178135	171000	182113	163771	149588	144480	122474	111741	126129	187989	184304	184322	142576	138371	130479	146363	147674	137283	151901	141893	149481	98940.1	110603	105894	130158	128697	118722	219798	202284	201946	131229	122056	141586	175765	167084	164845
O95396	MOCS3	Homo sapiens	Adenylyltransferase and sulfurtransferase MOCS3	MOCS3_HUMAN	2.79874e-19	4998.17	5160.28	4676.3	6167.3	5667.16	5302.66	5016.12	1723.38	1598.57	5917.3	5450.97	4960.23	6527.45	2786.52	4440.57	4843.68	4079.91	4200.26	5454.06	5313.11	5240.17	6847.28	7525.23	7662.23	6758.79	6416.99	4955.37	4405.11	3634.29	3256.62	4123.06	4615.9	5518.44	4254.03	4250.67	3746.05
O95400	CD2BP2	Homo sapiens	CD2 antigen cytoplasmic tail-binding protein 2	CD2B2_HUMAN	5.42612e-22	14635.3	15880.1	18134.8	12812.7	10873.6	11380.9	13210.1	7345.62	9709.21	16485.6	15316.8	17507.7	18135.6	13910.6	14146.1	11121.4	10582.3	9149.51	16105.9	19130.9	17236.2	16365.4	14017.5	14757.2	13889.6	13638.7	10087.4	16506.1	16763.1	15342.9	16904.7	14422.2	15744.5	10287.8	7917.91	14161.3
O95405;O95405-2;O95405-3	ZFYVE9	Homo sapiens	Zinc finger FYVE domain-containing protein 9;Isoform 2 of Zinc finger FYVE domain-containing protein 9;Isoform 3 of Zinc finger FYVE domain-containing protein 9	ZFYV9_HUMAN	1.4344e-24	2585.35	2479.19	2726.96	2459.3	2512.12	2569.68	2606.89	2325.49	2317.01	3064.25	2738.44	3200.12	1875.59	2157.71	2553.52	2362.27	1824.4	1937.52	3712.03	3509.45	3335.65	2567.13	2923.74	2772.35	2474.89	2129.53	3371.41	1650.49	1853.03	1824.6	1657.53	1905.29	1899.84	1744.6	1833.27	2129.56
O95415;O95415-2	BRI3	Homo sapiens	Brain protein I3;Isoform 2 of Brain protein I3	BRI3_HUMAN	1.1967e-18	4485.56	8640.09	5225.16	6129.83	6293.9	8211.46	3763.7	2981.09	3356.64	4218.35	4826.07	3609	6624.61	6233.82	6011.82	9601.07	5892.03	6742.03	4662.65	4473.4	3735.37	1900.29	4449.9	1880.06	6641.73	5376.01	1279.28	4405.89	2487.37	2510.95	3329.51	4845.68	7313.14	6875.33	5022.05	3963.19
O95425-3	SVIL	Homo sapiens	Isoform SV3 of Supervillin	SVIL_HUMAN	1.06055e-24	12559	11855.6	11769.6	30298.6	29396.9	30409.3	33547.6	31208	35093	6973.52	6358.47	6821.87	18858.8	19398	18142.8	30881.1	30733.7	30059.5	7529.78	7157.99	6831.17	17821	19099.1	19174.1	26405.3	26249.1	23828.6	5800.43	6836.69	7527.07	17075.6	17189.5	18380.4	23833.9	22893.7	25888.4
O95427	PIGN	Homo sapiens	GPI ethanolamine phosphate transferase 1	PIGN_HUMAN	4.16801e-18	3434.33	6986.06	4168.32	4867.81	4037.95	4211.15	10735.5	7625.06	13676.9	3034.61	2409.98	2416.82	3909.22	4233.03	4043.47	3019.17	3631.02	4718.52	3379.64	2927.89	2800.79	2614.45	2051.02	2806.08	3074.43	4464.7	NaN	2032.31	3672.8	3110.26	3832.07	3802.76	5198.37	4507.73	2623.74	2566.43
O95429;O95429-2	BAG4	Homo sapiens	BAG family molecular chaperone regulator 4;Isoform 2 of BAG family molecular chaperone regulator 4	BAG4_HUMAN	1.44541e-13	6266.65	6346.67	7195.9	5743.53	4755.53	4928.87	4158.67	5751.49	7288.16	6970.43	9134.99	7529.44	7966.95	6401.58	6637.6	4450.1	3869.67	4289.91	8140.04	8120.48	6801.12	6904.29	7867.97	8228.62	6790.14	7379.82	5093.39	7959.44	8190.99	7817.05	6450.24	5736.25	6768.93	3282.54	5417.94	7990.68
O95433	AHSA1	Homo sapiens	Activator of 90 kDa heat shock protein ATPase homolog 1	AHSA1_HUMAN	2.53795e-29	126297	122646	126460	86643.4	76888.6	75786.6	70419.9	62748.4	69681.3	129914	131432	132572	87690.8	79788.7	75039.2	71437.4	68910.4	76359.3	135598	129135	130517	76470.3	72663.7	80196.5	87704.3	91833.7	75369.7	151133	141766	136423	78836.9	81928.3	87088	84353.2	80546.1	84178.7
O95445;O95445-2	APOM	Homo sapiens	Apolipoprotein M;Isoform 2 of Apolipoprotein M	APOM_HUMAN	0.00906665	NaN	NaN	NaN	2894.94	NaN	NaN	4804.64	NaN	2200.07	NaN	NaN	NaN	5866.63	4809.97	5584.79	2702.66	2444.46	NaN	NaN	NaN	NaN	6796.02	6127.91	6146.39	11719.8	11422.5	NaN	NaN	NaN	NaN	4608.59	3059.99	4972.99	NaN	NaN	3539.74
O95450	ADAMTS2	Homo sapiens	A disintegrin and metalloproteinase with thrombospondin motifs 2	ATS2_HUMAN	1.30223e-23	3879.93	3979.66	3150.88	4178.5	3190.39	3448.73	5412.91	7877.6	6147.66	4265.5	3667.31	4296.65	4706.85	4891.58	5737.47	5609.13	5563.07	6217.75	3827.39	3693.39	2423.54	3142.65	2798.63	2058.68	3524.43	4680.55	3077.19	4320.97	4696.16	4170.67	5167.92	4575.24	4978.02	5806.88	6527.7	6262.85
O95453	PARN	Homo sapiens	Poly(A)-specific ribonuclease PARN	PARN_HUMAN	2.49553e-17	11948.7	12666.6	13758.7	10406.8	7405.66	9016.37	8732.84	8226.83	6913.35	11736.9	13786.7	12091.9	12370.8	9562.15	10309.9	7692.51	7376.73	6264.04	16122	14940.1	14607.4	12172.6	11228.6	12038.8	10036.1	10114.3	7143.88	12281.1	12348.2	11457.3	8827.46	8109.73	9571.71	7606	7214.41	9989.41
O95456	PSMG1	Homo sapiens	Proteasome assembly chaperone 1	PSMG1_HUMAN	1.15624e-12	35085.1	32576.5	37679.4	33978	33430	31400.2	34314	19093.2	14657.7	33202.3	39639	35096.1	34613.1	24945.3	29727.7	28061.8	28548.5	25284.3	39419	36979.4	35776.5	22511.9	21109.7	23296.1	21677.8	22407.8	18649.6	30147.7	31699.3	31731.7	28121.1	24499.9	28810.7	31232	29843.6	30298.6
O95466;O95466-2;O95466-3	FMNL1	Homo sapiens	Formin-like protein 1;Isoform 2 of Formin-like protein 1;Isoform 3 of Formin-like protein 1	FMNL1_HUMAN	0.00786568	2225.26	1619.58	2037.62	2124.92	4133.99	3483.7	9394.14	6364.42	6400.56	707.006	1624.3	950.484	NaN	1787.78	2804.31	4220.59	4641.31	4413.32	NaN	NaN	710.451	NaN	3042.78	1677.88	778.836	NaN	1545.58	NaN	NaN	NaN	1646.44	NaN	2366.6	4217.9	NaN	1500.21
O95470	SGPL1	Homo sapiens	Sphingosine-1-phosphate lyase 1	SGPL1_HUMAN	2.98319e-12	11578.4	14370.2	8831.35	11027.6	12082.2	11760.4	11583	12213.6	9302.43	9926.24	5295.54	8073.84	4757.28	5527.23	5511.8	11645.4	11751	11283.1	7775.96	7703.42	6472.68	3412.37	5631.73	4976.68	7094.76	7888.64	6478.03	3932.91	6145.57	5662.91	6388.71	7148.95	7458.61	8135.35	6132.05	3509.24
O95477	ABCA1	Homo sapiens	Phospholipid-transporting ATPase ABCA1	ABCA1_HUMAN	9.75343e-14	1750.18	2491.14	1234.55	1299.15	952.695	1593.72	10255.2	6079.96	5573.88	1893.98	1756.44	1805.62	2097.01	2185.52	2046.8	5219.44	5006.15	4787.44	5461.03	5291.04	4841.28	1709.46	1330.96	1979.94	2893.48	3562.55	1980.53	2077.16	1800.19	2623.39	1445.34	1189.22	1458.04	3389	3003.76	1369.98
O95478	NSA2	Homo sapiens	Ribosome biogenesis protein NSA2 homolog	NSA2_HUMAN	3.70678e-15	14261.4	22389.4	15627.9	11390	9948.02	11505	6565.63	3209.31	5435.92	16228.2	13882.9	14877.1	14729.6	15218.2	15367.5	10591.9	9191.84	8768.24	17239.3	16833	14347.7	15643.8	14124.5	14443.9	7847.9	7339.29	6007.15	16368.8	16584.5	14657.8	14078.5	12160.3	13986.5	8603.6	8120.9	8748.9
O95479;O95479-2	H6PD	Homo sapiens	GDH/6PGL endoplasmic bifunctional protein;Isoform 2 of GDH/6PGL endoplasmic bifunctional protein	G6PE_HUMAN	1.29509e-31	225673	210087	213699	154891	163023	171340	225360	239953	213711	240665	216858	216298	150588	146437	155026	162255	167784	147413	197338	195400	199383	164927	176687	164771	174562	169901	164590	272635	231714	249098	140153	152846	160030	160959	166299	142160
O95486	SEC24A	Homo sapiens	Protein transport protein Sec24A	SC24A_HUMAN	3.78876e-13	38541.3	34466	36243.8	33350.2	32501.6	31143.7	37124.5	27698.5	32691.8	40393.6	35941.4	35896.2	28660.5	23046.7	26877.5	33787.7	36345.2	30759.9	22340.4	18669.2	17219.4	13590.7	14582.4	14509.2	18512	19031.1	16392	45524.9	36847	38681.4	22957.3	23592.5	26790	32977.6	28118.4	31964.2
O95487;O95487-2;O95487-3	SEC24B	Homo sapiens	Protein transport protein Sec24B;Isoform 2 of Protein transport protein Sec24B;Isoform 3 of Protein transport protein Sec24B	SC24B_HUMAN	5.28172e-30	17855.8	17210.6	18789.7	18547.1	17474.4	17545.1	17074	17451.6	15500.5	16456	15805.2	17274.7	16142.5	14504.9	16458.4	16961.8	18013.1	16150.4	15210.3	16597.7	15958.5	16519.5	18428.8	16205.1	17891.6	17998.2	18330.2	16794.9	14486.9	16101.3	15605.8	15145.6	15740.7	13874.2	14465.2	15054.9
O95490;O95490-2;O95490-3;O95490-4;O95490-5;O95490-6;O95490-7	ADGRL2	Homo sapiens	Adhesion G protein-coupled receptor L2;Isoform 2 of Adhesion G protein-coupled receptor L2;Isoform 3 of Adhesion G protein-coupled receptor L2;Isoform 4 of Adhesion G protein-coupled receptor L2;Isoform 5 of Adhesion G protein-coupled receptor L2;Isoform 6 of Adhesion G protein-coupled receptor L2;Isoform 7 of Adhesion G protein-coupled receptor L2	AGRL2_HUMAN	1.4548e-14	NaN	NaN	NaN	1300.27	975.071	1262.98	1794.41	2090.24	1943.9	NaN	NaN	NaN	NaN	NaN	NaN	246.294	591.662	NaN	NaN	NaN	NaN	NaN	NaN	NaN	NaN	NaN	NaN	NaN	NaN	NaN	NaN	NaN	NaN	NaN	NaN	NaN
O95503	CBX6	Homo sapiens	Chromobox protein homolog 6	CBX6_HUMAN	2.24688e-06	6937.49	4726.67	6224.92	6832.92	4241.51	5499.08	3998.39	3078.02	5453.55	4026.33	4042.64	5294.41	5833.99	3594.13	4313.85	4102.47	3202.09	2519.77	6363.56	5894.05	5331.32	7066.24	6724.29	7565.95	7547.52	5884.49	5741.08	4807.37	3891.45	4339.97	4559.46	4135.33	4585.55	3813.7	4906.36	5754.82
O95528	SLC2A10	Homo sapiens	Solute carrier family 2, facilitated glucose transporter member 10	GTR10_HUMAN	1.15996e-12	12361.5	17423.2	14668.5	11172.9	9935.78	11188.7	10519	9386.57	9144.82	12960.6	18773.6	12686.3	19869.4	15145.3	11713.8	8920.71	7416.7	10197.1	8735.72	11174.9	9010.79	16120.8	11301.3	11178.9	11299.3	12377.9	8697.48	13435.2	14690.9	13587.8	10497.5	10376.7	9038.92	14619.5	9137.31	4473.31
O95551;O95551-2;O95551-3	TDP2	Homo sapiens	Tyrosyl-DNA phosphodiesterase 2;Isoform 2 of Tyrosyl-DNA phosphodiesterase 2;Isoform 3 of Tyrosyl-DNA phosphodiesterase 2	TYDP2_HUMAN	6.15009e-12	4842.9	5328.67	6805.65	5413.31	4723.97	4590.37	7153.77	5808.74	5532.12	4600.81	6197.25	4570.11	6137.81	5597.01	4935.47	4686.58	4182.32	4648.13	5818.81	6699.11	5175.69	6122.76	5574.01	5080.34	4760.31	4459.57	5446.98	3917.39	4534.53	3920.21	4270.64	3872.45	3304.01	2077.46	4233.74	3169.5
O95562	SFT2D2	Homo sapiens	Vesicle transport protein SFT2B	SFT2B_HUMAN	8.27975e-12	10393.2	16378.3	11566.4	12540.5	12506.2	10593.2	14717.1	9558.8	10295.5	11202.7	12096.3	11337.3	5226.76	6587.5	7359.67	9110.86	14375.9	10098	8233.07	7298.26	8221.98	7514.97	9961.29	7382.79	12525.6	15742.8	9307.21	4628.86	11446.5	10018.1	8030.31	6757.42	3280.3	22641.1	8160.71	5542.56
O95563	MPC2	Homo sapiens	Mitochondrial pyruvate carrier 2	MPC2_HUMAN	2.51562e-16	2339.55	8983.29	3450.97	6885.52	6375.54	8264.62	15755.6	7225.23	7951.8	1865.51	10890.6	1682.74	3805.67	5715.29	3596.76	7423.14	6597.75	5742.36	2565.11	2102.65	1699.77	2802.42	3112.85	4645.65	7344.29	5771.42	4885.05	969.95	749.809	1551.31	4797.17	5293.35	4657.98	14741.8	5442.04	1018.07
O95567	C22orf31	Homo sapiens	Uncharacterized protein C22orf31	CV031_HUMAN	0.0230363	1741.33	NaN	NaN	NaN	828.216	1438.35	22104.2	5729.12	14899.2	NaN	NaN	1299.6	NaN	NaN	NaN	1930.59	2050.52	3021.64	NaN	NaN	NaN	NaN	NaN	NaN	785.255	NaN	NaN	NaN	NaN	NaN	NaN	2151.23	NaN	1375.19	3066.94	2145.11
O95571	ETHE1	Homo sapiens	Persulfide dioxygenase ETHE1, mitochondrial	ETHE1_HUMAN	4.97772e-10	148774	132001	149587	136909	136157	132413	337967	263486	229357	159424	150756	152179	156761	159058	159886	131259	131196	137307	162955	160953	149388	148700	143508	147905	109041	102931	111644	144986	133837	135097	127975	128336	139839	122013	145928	145670
O95573	ACSL3	Homo sapiens	Long-chain-fatty-acid--CoA ligase 3	ACSL3_HUMAN	1.4901e-31	101468	148289	91485.9	111143	116739	114455	99898.3	134374	117803	83289.3	68647.1	73595.3	75369.5	93521.9	97279.8	110958	114060	105853	175835	156128	149897	158383	178936	184415	186867	221739	171722	83150.9	95302.3	93727.4	92287.2	100185	113913	193156	126199	73114.9
O95602	POLR1A	Homo sapiens	DNA-directed RNA polymerase I subunit RPA1	RPA1_HUMAN	5.70404e-17	6694.09	6123.75	6691.51	4251.77	5393.74	4962.02	6129.06	4837.69	5008.1	5970.01	4146.88	5226.62	4433.6	4873.33	5652.64	4584.44	4195.07	4146.88	8582.48	8989.56	8549.82	5937.07	6242.92	7376.32	4394.55	4534.93	4814.35	5518.32	3689.36	4979.23	2789.56	4152.95	5626.69	4027.72	3093.27	3134.29
O95613;O95613-2	PCNT	Homo sapiens	Pericentrin;Isoform 2 of Pericentrin	PCNT_HUMAN	1.03069e-19	1336.26	918.507	842.092	1613	1364.42	936.31	2.51335	869.118	1177.89	1218.01	1657.39	1091.39	1882.42	473.995	1484.04	761.665	1100.25	658.122	1280.72	561.679	738.524	2422.33	1317.06	1741.65	1651.49	1462.98	1110.96	NaN	1160.06	384.531	984.76	671.035	894.603	799.563	1454.67	1198.48
O95619	YEATS4	Homo sapiens	YEATS domain-containing protein 4	YETS4_HUMAN	8.49436e-13	NaN	1251.24	1312.35	1279.44	1149.76	1847.94	NaN	NaN	NaN	770.354	NaN	NaN	NaN	943.937	NaN	NaN	2543.14	NaN	968.364	NaN	773.71	NaN	NaN	1138.64	1292.41	1158.27	768.362	1182.86	565.188	465.111	NaN	1050.86	520.69	1999.72	NaN	324.411
O95628;O95628-2;O95628-3	CNOT4	Homo sapiens	CCR4-NOT transcription complex subunit 4;Isoform 2 of CCR4-NOT transcription complex subunit 4;Isoform 3 of CCR4-NOT transcription complex subunit 4	CNOT4_HUMAN	5.59156e-15	4791.42	4384.56	4568.56	3935.91	3776.03	3693.68	4816.13	4365.86	4131.12	4694.57	5085.39	4089.22	4179.29	3540.09	4061.18	2790.53	2979.91	3600.8	4364.7	3948.9	4825.43	3513.96	4562.57	3705.72	3539.82	3621.63	4143.62	4051.6	4512.87	4713.42	4339.39	4417.33	3899.34	3113.01	3770.38	4362.53
O95630	STAMBP	Homo sapiens	STAM-binding protein	STABP_HUMAN	3.02465e-17	13631.9	12219.9	12193.3	14593.4	13423.8	15141.8	14778.4	12313.9	11211	13634.6	14061.1	15498.5	13691.4	12391.6	12603.5	12691.2	10387.6	14364.8	12476.2	11146.9	11239.3	12461.8	13359.5	12915.4	14242.6	12866.9	13847	13142.6	14388.2	12257	11824.8	11060.9	12265.1	12004.6	12681.7	16163.7
O95639;O95639-2;O95639-3	CPSF4	Homo sapiens	Cleavage and polyadenylation specificity factor subunit 4;Isoform 2 of Cleavage and polyadenylation specificity factor subunit 4;Isoform 3 of Cleavage and polyadenylation specificity factor subunit 4	CPSF4_HUMAN	2.01914e-20	18026.2	17990.1	19461.7	15177.6	13113.7	13567.3	13659.7	10394.1	13334.3	17963.9	19914.4	17537.1	16895.9	15393.8	15315.3	13471.9	13282.3	12450.8	21574.7	23172.5	20709.5	20336.8	19996.4	21246.8	18194.2	16560.5	19021.4	19645.6	18247.9	18902.2	15933.9	15856.6	12321.4	14297.6	13126.6	17962.7
O95644;O95644-4;O95644-5;O95644-6	NFATC1	Homo sapiens	Nuclear factor of activated T-cells, cytoplasmic 1;Isoform B-alpha of Nuclear factor of activated T-cells, cytoplasmic 1;Isoform B-beta of Nuclear factor of activated T-cells, cytoplasmic 1;Isoform C-beta of Nuclear factor of activated T-cells, cytoplasmic 1	NFAC1_HUMAN	0.000101727	4162.65	3473.59	4848.86	3432.99	1881.55	3646.39	NaN	2767.81	NaN	3311.27	4012.19	4133.33	3083.14	2186.54	2476.74	1962.46	5424.57	5310.47	3484.57	3224.6	3129.47	2223.41	3290.22	2319.14	3855.59	3584.84	2787.12	2552.98	4262.8	3118.54	3495.18	1897.88	2587.56	1109.3	1300.33	4213.69
O95670	ATP6V1G2	Homo sapiens	V-type proton ATPase subunit G 2	VATG2_HUMAN	1.20763e-10	3542.09	3305.75	2652.39	3728.16	2623.04	2795.95	30210	20008.9	27219.2	4780.11	3674.16	5835.73	3191.36	5306.93	4598.65	3513.62	5046.9	4184.75	NaN	NaN	693.346	4206.79	NaN	NaN	NaN	NaN	NaN	2438.94	5194.24	5893.08	5471	5083.43	2827.96	3087.79	2852.61	3742.53
O95671	ASMTL	Homo sapiens	Probable bifunctional dTTP/UTP pyrophosphatase/methyltransferase protein	ASML_HUMAN	2.55177e-18	35917.7	30664.9	32053.2	25581.8	28278.9	24934.4	29808.4	18915.1	18789.8	35077.8	30230.8	30201.4	23688.7	23577.5	22948.4	20573.9	19872.3	20233.2	35064	31003	30151.5	29347.2	32418.4	27877.4	27468.7	27725.6	26982.2	32288.7	30901.6	28603.2	24748.4	24868.7	24865	25406.8	25082.7	20355.9
O95674	CDS2	Homo sapiens	Phosphatidate cytidylyltransferase 2	CDS2_HUMAN	0.0365949	NaN	1048.08	NaN	278.794	NaN	536.532	NaN	NaN	NaN	NaN	NaN	NaN	NaN	NaN	NaN	NaN	NaN	NaN	NaN	NaN	NaN	NaN	NaN	237.691	NaN	391.822	NaN	NaN	NaN	NaN	NaN	NaN	NaN	404.871	NaN	NaN
O95677;O95677-2;O95677-4;O95677-5	EYA4	Homo sapiens	Eyes absent homolog 4;Isoform 2 of Eyes absent homolog 4;Isoform 4 of Eyes absent homolog 4;Isoform 5 of Eyes absent homolog 4	EYA4_HUMAN	0.000419051	4428.39	NaN	2653.03	903.714	9798.24	7279.69	2537.83	6371.2	4017.08	NaN	2771.99	1384.03	927.206	3033.43	1598.09	2589.76	5472.81	6314.9	NaN	2300.43	NaN	NaN	580.401	2369.21	1101.39	1322	7872.13	NaN	NaN	416.059	1675.04	2153.59	NaN	5273.88	6860.29	NaN
O95684;O95684-2	CEP43	Homo sapiens	Centrosomal protein 43;Isoform 2 of Centrosomal protein 43	CEP43_HUMAN	1.30366e-11	9489.47	8449.12	10618.5	7570	8209.45	7051.51	21016.5	6990.93	8863.43	9726.1	7120.21	8592.63	11284.2	9167.32	7564.63	8346.01	7672.09	7943	8054.09	5712.73	7373.39	3834.88	5142.32	7413.65	5385.5	6115.95	7302.32	9693.97	6946.36	6561.01	7997.24	6487.57	8858.12	6820.71	6770.26	6910.6
O95685	PPP1R3D	Homo sapiens	Protein phosphatase 1 regulatory subunit 3D	PPR3D_HUMAN	5.57492e-11	3162.68	1354.27	2563.18	1341.56	1471.15	2197.56	5441.54	3220.31	2729.85	1194.33	2922.89	1981.73	2642.32	2367.86	3112.14	1827.63	2612.86	2531.95	1572.5	904.635	1212.81	1559.1	1653.14	NaN	2236.73	2171.32	2127.03	2818.85	2622.76	1744.86	2500.83	2267.87	1718.42	977.19	1273.03	1223.92
O95696;O95696-2	BRD1	Homo sapiens	Bromodomain-containing protein 1;Isoform 2 of Bromodomain-containing protein 1	BRD1_HUMAN	0.000318643	8921.83	2537.58	5687.66	NaN	13023.7	11305.5	81474.1	110518	92559.8	5607.22	16014.2	8634.56	9553.86	22604.8	17528.6	17568.3	21558.3	37384.9	34679.9	7270.58	5274.5	31559.5	23357.2	21901.5	NaN	7706.56	35362.5	1580.63	4145.33	NaN	14367.7	30219.2	NaN	14716.9	21677.5	NaN
O95707	POP4	Homo sapiens	Ribonuclease P protein subunit p29	RPP29_HUMAN	2.73614e-14	10810.3	10683.1	11301.9	9626.14	7725.28	7510.76	24526.2	20637.7	16853.8	7618.33	8164.79	7217.73	8876.35	6744.3	7537.05	5812.76	6487.03	6179.81	9686.36	8917.84	8675.59	9515.85	10350	10937	8692.43	8029.06	7484.03	7754.54	12233.2	9791.17	6898.35	4713.21	8100.4	5763.39	5854.41	5254.25
O95714	HERC2	Homo sapiens	E3 ubiquitin-protein ligase HERC2	HERC2_HUMAN	3.66568e-11	8610.38	8249.38	6871.85	6196.94	7975.36	6831.86	11267.8	11748.2	9797.34	6545.46	4484.87	7071.69	5294.39	5420.26	5715.73	5918.03	5271.64	7910.92	7632.08	5926.95	7169.6	5053.81	6730.9	7006.95	6010.66	8591.21	6933.6	5228.45	8293.45	5918.26	5402.45	5236.85	6634.15	7235.9	5855.24	3900.7
O95716	RAB3D	Homo sapiens	Ras-related protein Rab-3D	RAB3D_HUMAN	7.12038e-07	10821.9	24521.5	10192.7	12645.6	13027.4	15113.4	11316.4	9375.85	9383.24	10923.1	8637.18	10112.9	9846.04	12552	12837.4	11068.4	10279.9	10898.4	11347	11715.2	10031.2	12784.1	15782.3	17249.7	16710.8	20477	12198.9	9115.15	11363.2	9607.33	13042.7	13454.5	13860.1	24085.9	14499	5244.15
O95721	SNAP29	Homo sapiens	Synaptosomal-associated protein 29	SNP29_HUMAN	1.37741e-17	47831.9	43520.4	46154.5	40595.7	38313.7	41578.3	40385.7	31468	36121.9	50672.6	57123.1	50870.1	48505.3	40356.8	43328.8	39551	38117.4	43039.6	42720.7	43802.5	47713.8	40579.2	40048.6	37523.9	42568	39515.5	42746.6	53386.3	57972	54974.4	47417.1	45283.9	41909.7	38782.2	34774.9	51993.9
O95747	OXSR1	Homo sapiens	Serine/threonine-protein kinase OSR1	OXSR1_HUMAN	1.30201e-16	79547.6	79661.5	77544.8	92443.7	79265.1	86663.2	97089.2	77592.2	73786.9	78651.2	73578.7	71864.3	88433.4	68769.4	66675.8	84412.2	77274.8	69411.5	80181	75251.5	75188.1	68156.8	71892.1	71093.8	67786.9	75181	68565.5	83088.5	84788.6	80915.5	74575.4	74503.7	86621.4	71205.6	64697.8	75613.9
O95749	GGPS1	Homo sapiens	Geranylgeranyl pyrophosphate synthase	GGPPS_HUMAN	2.57614e-17	11512.3	11364.1	11826.2	12997.9	10778.7	10236.3	14980.9	11749.1	11504.8	7944.15	10640.6	9468.33	10454.3	5851.19	6581.58	10493.4	11589.5	11666.8	11422.8	11044.8	8765.65	8590.96	8560.38	8915.77	10602.7	9417.68	9261.44	8723.96	7845.91	8867.4	6163.75	5526.1	8593.13	11126.4	8560.15	10890.2
O95757	HSPA4L	Homo sapiens	Heat shock 70 kDa protein 4L	HS74L_HUMAN	1.0369e-23	29927	29527	32259.5	17381.4	16500	17838.1	17254	13205.4	12904.8	29519.1	34550.7	32700.6	16583.4	16676.3	15562.7	13450.2	11464	11735.7	33337.4	32755.1	29707.8	13670	14310.3	12289.7	7990.98	8755.9	9822.11	25519.6	24223.8	25570.1	12806.1	13467.4	15250.8	12487.9	10255.6	8899.23
O95758;O95758-1;O95758-2;O95758-4;O95758-5;O95758-6	PTBP3	Homo sapiens	Polypyrimidine tract-binding protein 3;Isoform 1 of Polypyrimidine tract-binding protein 3;Isoform 2 of Polypyrimidine tract-binding protein 3;Isoform 4 of Polypyrimidine tract-binding protein 3;Isoform 5 of Polypyrimidine tract-binding protein 3;Isoform 6 of Polypyrimidine tract-binding protein 3	PTBP3_HUMAN	1.60735e-14	103638	92285.9	96907.4	134681	131640	131845	92747.5	103182	107224	99003.6	77610.8	76779.2	97900.2	106887	94825.6	126833	111960	103541	110360	102044	110295	128175	116820	134286	138558	145523	136446	98206.2	81406.4	91358.9	106336	97984.1	115574	109015	110645	125540
O95759	TBC1D8	Homo sapiens	TBC1 domain family member 8	TBCD8_HUMAN	8.8772e-11	1928.04	1578.06	1745.62	2407.15	3539.13	3458.01	6088.14	5478.2	5574.73	639.832	NaN	NaN	1417.04	1078.58	1362.18	3842.09	3408.91	3449.79	1988.32	2166.89	2343.59	3478.64	3786.84	3367.08	3953.01	4133.95	4328.72	578.473	275.746	240.994	877.09	751.864	498.614	1557.18	1789.41	NaN
O95772;O95772-2	STARD3NL	Homo sapiens	STARD3 N-terminal-like protein;Isoform 2 of STARD3 N-terminal-like protein	STR3N_HUMAN	3.75209e-08	4888.9	14854.6	5916.98	6638.91	7753.6	10770.1	8225.87	2279.73	4176.68	4384.82	7055.44	5295.69	6292.54	6624.34	7801.31	7109.3	6481.75	6320.65	4845.73	4152.19	2799.79	4040.06	6113.38	6406.28	7636.85	8825.2	3868.4	3968.75	4338.73	5098.47	6467.6	6178.95	8292.5	14694.3	7298.29	1496.93
O95777	LSM8	Homo sapiens	U6 snRNA-associated Sm-like protein LSm8	LSM8_HUMAN	4.15402e-09	71265.9	67495.8	72131.3	62419.3	56462.6	66847	72025.3	55931.2	56604.8	76652.6	88518.1	77799.4	77056	69099.1	66580.2	58968.5	54339.9	67115	91448	95057	97029.2	113382	107043	103125	82785.9	74682.7	83316.7	69916.6	77696.9	71605.5	65970.1	67321.7	68311.6	46719.3	63622.8	77184.8
O95782;O95782-2	AP2A1	Homo sapiens	AP-2 complex subunit alpha-1;Isoform B of AP-2 complex subunit alpha-1	AP2A1_HUMAN	9.38804e-16	89762.2	90807.4	92338.5	174509	144070	147570	180792	178078	162477	90824.3	90647.4	89477.6	132798	110478	112219	172672	158718	146603	96384.1	88846.8	91359.9	111032	124435	121565	168720	178729	136556	102920	98592.7	94255.3	119569	114634	129782	145847	144663	151179
O95785-3;O95785-4	WIZ	Homo sapiens	Isoform 3 of Protein Wiz;Isoform 4 of Protein Wiz	WIZ_HUMAN	8.82429e-09	6371.78	5458.66	4795.08	4862.45	5049.72	3925.07	24122.2	15305.6	18271.7	6017.9	6376.46	4474.84	5358.83	7383.96	5844.03	3848.18	4375.01	4453.74	7309.72	4856.42	5123.87	6032.5	5078.85	6118.27	4362.98	2581.62	4772.18	4020.71	4738.27	3819.81	5260.5	5170.98	4354.74	3918.94	2463.33	3258.84
O95786	DDX58	Homo sapiens	Antiviral innate immune response receptor RIG-I	DDX58_HUMAN	5.79757e-21	17364.9	19600.2	14265.2	11202.8	10632.4	12463.3	12017.5	11934.4	9275.82	15354.1	20413.1	20844.6	5979.07	7090.58	7755.21	12620.2	12137	12159.2	8941.29	12087.5	8930.93	4923.07	4988.37	5015.37	6022.84	7034.29	5502.83	15016.9	10970.8	17846.9	5230.29	6818.68	6178.25	8211.75	8565.01	7717.3
O95793;O95793-2;O95793-3	STAU1	Homo sapiens	Double-stranded RNA-binding protein Staufen homolog 1;Isoform Short of Double-stranded RNA-binding protein Staufen homolog 1;Isoform 3 of Double-stranded RNA-binding protein Staufen homolog 1	STAU1_HUMAN	6.67986e-28	24531.4	32616.3	24589.8	27484.7	28413.8	29658.8	29591	19899.1	23909.8	21956.2	18155.5	21473.8	24057	26418.1	26669.1	25879.3	24848.7	27466.4	23418.8	22603.6	21265.9	21597.9	23161.9	24457.3	26936.4	31706.1	22834.9	22610.4	25909.1	24107.2	28054.1	27708.2	29444.2	24230.4	23958.1	33113.6
O95801	TTC4	Homo sapiens	Tetratricopeptide repeat protein 4	TTC4_HUMAN	1.14013e-15	9842.86	11152.7	7758.2	8259.54	6365.67	5844.6	4159.19	2783.51	5123.22	8088.91	12722.9	7249.06	9010.61	10236	7776.51	6991.65	4806.81	6416.12	11108.8	12169.6	12270.3	6687.55	7017.9	6057.6	5499.24	4752.39	8425.51	9303.71	10218.4	7216.16	7689.19	5811.81	6729.07	5795.09	5041.14	4773.14
O95807	TMEM50A	Homo sapiens	Transmembrane protein 50A	TM50A_HUMAN	3.78406e-06	7445.74	17672.9	10733.5	14647.5	11549.7	13075.7	59203.4	18683.6	16851.6	7092.26	11155.1	3979.99	15730.9	14551.8	12518.7	12327.8	12020.2	10305.9	7133.47	8384.25	6034.21	9567.59	7204.34	8220.02	8344.56	8891.32	9653.04	5615.82	7252.42	8374.62	12744.3	12261.9	11104.3	14044	7101.81	3085.45
O95810	CAVIN2	Homo sapiens	Caveolae-associated protein 2	CAVN2_HUMAN	4.90835e-17	7551.75	10983.1	7441.55	58804.1	48085.5	57587.8	73185.3	43876.1	41906.1	2953.66	4804.11	4022.38	56474.2	50132.6	47638.5	39083.5	38514.4	34576.3	9435.58	2102.09	834.058	8876.56	9992.71	9059.31	15357.6	14221	10708.8	1798.8	2725.45	1034.99	25370.5	25957.6	21989.4	23035	25552.5	38543.3
O95816	BAG2	Homo sapiens	BAG family molecular chaperone regulator 2	BAG2_HUMAN	1.44738e-15	68532.4	59483.1	62099.8	66608.7	66090.1	58546.6	66816.8	59300.2	64158.1	60515.1	61445.4	58921	51417.4	45321.9	42305.2	64320.8	61489.5	62900.6	50775.5	48175.2	49973	31436.5	34187	33502.2	40549.5	42589.6	41455.8	61895.7	60093.5	53799.1	45506.6	48345.5	46639.6	60977.4	69293.8	76919.6
O95817	BAG3	Homo sapiens	BAG family molecular chaperone regulator 3	BAG3_HUMAN	3.29733e-28	50847.1	48295.6	51906.4	80275.7	83404.2	75888	76174.8	64993.3	68397.5	43528.5	51515.7	42663.3	69631	68956.9	62578.1	77477.2	80809.2	83776.6	47816.7	46266.8	50198.4	64344.7	64562.4	61623.4	90498	83762.4	96775.2	52040.2	53181.9	49760.5	70678.5	65885.4	69444.9	66301.3	74408.9	94864.4
O95819-2	MAP4K4	Homo sapiens	Isoform 2 of Mitogen-activated protein kinase kinase kinase kinase 4	M4K4_HUMAN	1.03263e-30	39163.2	38032.5	37568.7	24495.9	23282.1	25428.1	28395.5	21583	26279	40978	40204.4	39631.7	24708.8	24492.7	23369.4	24628.5	22593.9	22261	22568.7	18779.7	19783.1	11593.9	13263.1	13149.2	15778.7	16520.8	12400.7	38085.5	40555.4	39921.8	26408.4	26376.7	29502.5	24021.1	24859.8	25751.2
O95822;O95822-2	MLYCD	Homo sapiens	Malonyl-CoA decarboxylase, mitochondrial;Isoform Cytoplasmic+peroxisomal of Malonyl-CoA decarboxylase, mitochondrial	DCMC_HUMAN	1.03459e-07	4534.37	3530.35	3390.9	4227.25	8980.58	6165.64	12331.1	19607.7	13745.2	3384.04	1852.12	2320.81	4469.14	3206.43	2423.74	4242.31	4866.01	4659.79	2860.05	2381.55	3176	5778.86	2007.63	3157.08	3710.32	3095.88	4214.28	1129.65	NaN	NaN	NaN	4279.91	NaN	5131.64	3231.01	NaN
O95825	CRYZL1	Homo sapiens	Quinone oxidoreductase-like protein 1	QORL1_HUMAN	4.69516e-12	23846.4	20901.2	22262.9	23731	22765.9	21274.8	21846.4	21111.9	18308.7	26130.7	24743.9	21744.2	21500.5	17408.7	16978.4	21496.4	20599.9	20854.7	24534.3	23783.3	23366.7	20814.9	20635.5	19457.5	20537.6	18645.5	19441.7	22306.7	20605.6	20501	19212.7	17225.9	17823.6	19565.9	18137.1	22198.8
O95831;O95831-3	AIFM1	Homo sapiens	Apoptosis-inducing factor 1, mitochondrial;Isoform 3 of Apoptosis-inducing factor 1, mitochondrial	AIFM1_HUMAN	1.64277e-19	55885.7	51023.1	54800.4	72749.9	83671.6	80640.5	150104	165770	140804	54234.8	41607	50216.9	63972.6	74206.3	68342.9	85004.5	83532.5	85592.6	48139.7	46378.1	50508.9	79712.9	73444.1	75582.9	69144.4	67354.7	72053.8	45723.2	42518.1	46658.4	62403.4	65369	61970.1	72214.6	73732.8	84332.9
O95833	CLIC3	Homo sapiens	Chloride intracellular channel protein 3	CLIC3_HUMAN	0.000748617	NaN	NaN	NaN	35603.6	102982	59226.4	NaN	62886.8	50818.2	NaN	NaN	41661.2	NaN	NaN	NaN	79734.1	87629.3	73967.1	NaN	NaN	NaN	NaN	NaN	NaN	NaN	60541	NaN	NaN	NaN	NaN	NaN	NaN	37852.5	104797	68119.4	69755.5
O95834;O95834-2;O95834-3	EML2	Homo sapiens	Echinoderm microtubule-associated protein-like 2;Isoform 2 of Echinoderm microtubule-associated protein-like 2;Isoform 3 of Echinoderm microtubule-associated protein-like 2	EMAL2_HUMAN	1.85044e-15	29026.8	28005.9	27258.7	34785.9	32551.6	30319.4	28119.9	30218.5	29353.6	27759.8	26689.1	24144.3	18805.2	18527.9	17468.6	32231.9	32927.6	31328.2	16765.9	15074.7	15020	13487.4	11862.7	14528	14920.3	13722.2	13756.6	20903.3	17654.8	19753.4	16474.5	16844.5	17655.9	18946.6	18980.3	16699.2
O95835	LATS1	Homo sapiens	Serine/threonine-protein kinase LATS1	LATS1_HUMAN	1.0102e-26	4647.81	8798.07	4477.21	2437.55	2752.72	1938.06	3949.41	2360.43	3084.59	3522.91	3485.65	4196.2	2039.84	2320.73	2731.02	2689.3	2432.9	2406.21	NaN	NaN	NaN	NaN	1641.43	NaN	1579.18	1468.57	1752.92	3590.33	1858.65	2137.19	1968.08	2193.67	1837.41	2240.94	2547.57	2254.98
O95847	SLC25A27	Homo sapiens	Mitochondrial uncoupling protein 4	UCP4_HUMAN	0.377343	NaN	253.323	NaN	NaN	NaN	330.681	NaN	NaN	NaN	NaN	NaN	NaN	NaN	NaN	NaN	NaN	NaN	NaN	NaN	1227.61	673.924	1371.19	NaN	1738.02	NaN	791.847	NaN	NaN	NaN	NaN	NaN	NaN	NaN	NaN	NaN	NaN
O95848	NUDT14	Homo sapiens	Uridine diphosphate glucose pyrophosphatase NUDT14	NUD14_HUMAN	0.000354924	11731	11921.3	11449	9021.3	5243.23	6176.62	NaN	2115.68	NaN	7960.62	8099.87	9520.23	7691.4	3279.06	4433.84	2770.37	1160.59	8822.9	15273.7	10174.5	8471.39	4074.39	6980.85	7980.78	5818.51	6674.6	NaN	10132.1	7369.79	8804.23	3477.5	2345.69	6771.05	3433.81	3085.53	5718.34
O95858	TSPAN15	Homo sapiens	Tetraspanin-15	TSN15_HUMAN	0.233349	NaN	NaN	NaN	NaN	NaN	773.777	5359.84	NaN	NaN	391.91	NaN	NaN	NaN	NaN	NaN	NaN	NaN	NaN	NaN	NaN	NaN	NaN	NaN	NaN	NaN	NaN	NaN	NaN	NaN	424.522	NaN	NaN	NaN	NaN	NaN	NaN
O95861	BPNT1	Homo sapiens	3'(2'),5'-bisphosphate nucleotidase 1	BPNT1_HUMAN	4.64798e-17	23220.6	21152.7	21206.3	25412.6	24625.6	23598.4	14732.2	20951.8	17272.3	22340.3	19190.8	19701.5	22066.4	20046.2	20291.4	21929.6	23333.4	19381.3	20540.6	17876.1	20352.9	22368.6	25204.5	23139.7	23067.7	23120.9	20936.3	21582.4	17602.8	18566.1	19110	18644.1	20934.5	20681.2	23043.5	20636
O95864	FADS2	Homo sapiens	Acyl-CoA 6-desaturase	FADS2_HUMAN	2.41212e-21	13037.1	45198.7	11743.5	9351.79	10847.7	11263	25388.7	24078.5	26893.3	8807.81	7999.66	7902.55	7784.16	7854.42	8923.59	17239.6	18381.9	16438.5	19181.7	17004.3	11070.9	7351.31	9814.96	10582.3	7661.17	11461.8	6990.6	8312.13	13950.8	11131.8	9555.77	11266.8	14056.6	42910.2	23465.5	6770.88
O95865	DDAH2	Homo sapiens	N(G),N(G)-dimethylarginine dimethylaminohydrolase 2	DDAH2_HUMAN	5.7721e-13	15609.6	12104.6	13237.3	34177.4	36755.3	35005.2	55704.3	47546	42233.8	10138.2	7879.82	7992.6	22302.4	21348.2	18864.2	34785.9	37023.4	35589.1	7793.85	6902.7	8403.29	15036	15443.8	16228	29519.2	29889.1	29026.9	8663.41	8007.73	8204.13	22093	20404.2	22091.2	34549.8	36296	37411.5
O95870	ABHD16A	Homo sapiens	Phosphatidylserine lipase ABHD16A	ABHGA_HUMAN	2.99448e-21	15173.7	28194.1	14940.4	28404.9	26636.9	30566.8	29809.2	30895	24139.1	15059.8	13624.9	14065.8	18398.5	19564.9	20659.6	27353.7	30107.6	28013	15630.5	16947.4	14847.3	21218	22858.6	24577.5	25961.8	29221.5	21206.6	11262.8	12157.4	11590.8	17870.4	21097.5	26187.6	47716.2	27920.3	12180.7
O95873	C6orf47	Homo sapiens	Uncharacterized protein C6orf47	CF047_HUMAN	2.2201e-06	5953.68	7259.18	5693.65	8485.61	6627.37	7005.26	6024.74	2812.98	3143.18	4555.99	5092.03	4695.2	5741.52	7925.7	5397.14	1730.37	5769.32	6217.04	6567.47	5363.63	7951.01	11879.9	10668.6	11386.5	13415.6	15459.8	12872.4	5702.76	6377.73	5998.06	8793.31	3180.92	7783.26	9836.95	7433.32	3966.89
O95881	TXNDC12	Homo sapiens	Thioredoxin domain-containing protein 12	TXD12_HUMAN	2.9078e-18	156046	149461	153896	147569	118742	131259	177214	146873	122384	153874	196502	170079	142108	133115	154683	127399	127866	122652	172663	170681	165580	148695	143947	127481	145173	133870	103420	160159	179768	165681	122057	129116	122051	104030	93258.5	163511
O95897	OLFM2	Homo sapiens	Noelin-2	NOE2_HUMAN	1.7545e-09	NaN	NaN	NaN	1505.48	1497.35	1730.32	NaN	NaN	NaN	NaN	NaN	NaN	NaN	NaN	NaN	348.206	592.527	NaN	NaN	NaN	NaN	NaN	NaN	NaN	2550.96	2285.16	2285.19	NaN	NaN	NaN	NaN	NaN	NaN	NaN	NaN	NaN
O95905;O95905-3	ECD	Homo sapiens	Protein ecdysoneless homolog;Isoform 3 of Protein ecdysoneless homolog	ECD_HUMAN	1.74032e-08	5162.96	4494.64	4413.67	3291.2	4268.58	3238.84	1404.2	2976.93	1533.54	4283.05	3088.1	3686.06	3818.79	3832.85	4342.13	2632.54	3030.62	2770	4297.34	4125.3	5013.3	4361.75	4411.37	3655.78	3809.95	4210.45	4336.71	4164.76	3797.37	3768.48	3893.53	2992.54	4170.46	4181.95	3823.94	2649.29
O95965	ITGBL1	Homo sapiens	Integrin beta-like protein 1	ITGBL_HUMAN	9.75599e-20	27665.7	22819	23727.3	68370.1	73807.5	58074.4	214543	259575	189215	19314.9	27143.7	18990.8	82645.3	84480.8	85116	92865.2	82157.9	85296.3	5222.2	4778.55	6598.06	34442.5	24103.1	20853.7	43983.6	34687.6	38341.3	19972	28587.3	19966.6	63417.7	72034.3	60019.4	57282.2	70972.9	67845.5
O95967	EFEMP2	Homo sapiens	EGF-containing fibulin-like extracellular matrix protein 2	FBLN4_HUMAN	5.60448e-18	4298.46	3403.28	3368.61	3651.78	4053.72	4076.57	40715.3	59835.7	39030.3	3995.19	3863.01	4739.22	3694.07	5206.45	4695.58	10722	11242.6	8985.71	2133.29	2353.36	1838.01	1964.43	1500.68	1050.43	2156.46	1941.33	978.89	4628.06	4363.76	4655.11	3534.11	2839.54	3803.15	2856.46	3489.11	2900.66
O95980	RECK	Homo sapiens	Reversion-inducing cysteine-rich protein with Kazal motifs	RECK_HUMAN	2.2662e-23	37832.7	45907.7	35291.6	80414	79020.9	77902.5	94203.5	105590	88800.9	42809.1	36152.8	38570.5	105542	101927	97871.1	59056.6	57438.3	52390.9	41673	37690.3	39102.1	101084	96805.1	99680.2	131703	121101	123137	32650.3	31558.4	30340.2	102923	88377.5	97433	106455	77156.3	52441.9
O95983;O95983-2	MBD3	Homo sapiens	Methyl-CpG-binding domain protein 3;Isoform 2 of Methyl-CpG-binding domain protein 3	MBD3_HUMAN	0.00334794	1367.99	1303.75	1259.17	477.305	825.486	NaN	NaN	NaN	769.41	1068.8	NaN	460.374	1086.94	1210.22	829.403	543.047	618.5	NaN	647.558	1044.76	969.531	1053.86	815.305	861.843	1030.26	591.155	1139.68	968.236	944.674	1135.04	1042.3	846.568	1183.57	859.022	703.062	982.367
O95985;O95985-2;O95985-3	TOP3B	Homo sapiens	DNA topoisomerase 3-beta-1;Isoform 2 of DNA topoisomerase 3-beta-1;Isoform 3 of DNA topoisomerase 3-beta-1	TOP3B_HUMAN	8.60899e-11	3210.06	2442.53	2427.42	2972.27	1972.04	2771.38	NaN	2661.62	2146.47	2206.76	1151.41	2518.73	2288.99	1915.38	1466.89	1666.49	2019.59	1660.77	2711.88	2185.44	2446.28	837.082	1599.85	2074.8	1956.56	2163.23	1348.47	2184.62	1540.34	2250.98	1471.43	2398.19	2493.24	2636.53	2609.3	1314.06
O95989	NUDT3	Homo sapiens	Diphosphoinositol polyphosphate phosphohydrolase 1	NUDT3_HUMAN	1.23216e-10	15482.7	12719.9	13857.8	7272.19	7852.72	7134.85	14254.1	9911.25	11435.6	12785.1	12675.9	13194.3	8820.49	8290.4	7646.61	4623.24	5963	7573.87	18467.3	13994.3	14296.3	11456.5	10593.4	10478.7	9617.22	8581.51	9026.42	13178.4	13119.5	10673.4	5538.39	7549.77	7083.22	4155.09	3589.2	5635.85
O95995-2	GAS8	Homo sapiens	Isoform 2 of Dynein regulatory complex subunit 4	DRC4_HUMAN	0.0256798	4435.84	NaN	3222.54	3067.59	NaN	2091.57	NaN	NaN	NaN	3702.08	NaN	NaN	3528.79	NaN	3033.23	NaN	NaN	1031.33	3674.07	3197.2	2783.06	3824.26	3967.46	4172.24	4035.18	3337.41	4061.73	NaN	4614.03	4332	NaN	2663.33	2692.2	NaN	NaN	NaN
O95999	BCL10	Homo sapiens	B-cell lymphoma/leukemia 10	BCL10_HUMAN	2.15122e-16	14135.3	13307.6	17505	13427.7	14411.9	12966.4	23138.9	14736.7	17445.7	15670.6	17296.3	14519.4	16917.4	15210.2	15206.6	15706.4	15951.6	15876.5	15359.4	18945.2	17316.1	16715.7	15740.3	16038.9	13707.6	13595.9	13238.6	17380.5	19104.7	13942.8	13984.3	15288.7	12313.1	11281.5	13350.1	16548.3
O96000	NDUFB10	Homo sapiens	NADH dehydrogenase [ubiquinone] 1 beta subcomplex subunit 10	NDUBA_HUMAN	6.63978e-11	77032.8	77216.8	66673.2	77935.5	66480.4	58754.3	101909	132491	103500	64422.9	66395.3	61051.3	72745.4	54428.2	53006.7	62963.1	65888.9	65504.6	77999.6	76077.1	85251.8	93199.7	94605.6	92012.7	84210	77611.4	62386.1	62296.5	50911.9	53959	48274.1	51546.5	62272.1	58272.8	51103.2	81703.3
O96005	CLPTM1	Homo sapiens	Cleft lip and palate transmembrane protein 1	CLPT1_HUMAN	5.1688e-16	15923.9	46488.4	16841.6	26582.5	18285.8	26908.8	46587.8	27958.3	21501.2	11359.4	14652.3	13489	19670.7	24024.7	28541.3	24910.9	26833.5	26432.1	24511.7	24984.1	18605.7	23767.2	27987.4	33569.2	32124.9	47302.6	26938.4	7866.31	16671.1	16603.2	23971.6	29577.4	32228	49235.6	24871	4505.81
O96006	ZBED1	Homo sapiens	E3 SUMO-protein ligase ZBED1	ZBED1_HUMAN	1.18152e-06	2094.86	2272.42	2132.83	2414.15	1846.28	2938.59	NaN	NaN	NaN	1979.95	NaN	1923.3	4303.74	1080.77	1078.71	1911.07	1788.17	636.188	2170.39	3455.2	2331.29	3151.26	4129.55	2982.29	2532.83	2816.7	3884.39	1741.86	1814.43	1760.16	1562.27	1034.19	2476.01	1316.93	1186.36	817.586
O96007	MOCS2	Homo sapiens	Molybdopterin synthase catalytic subunit	MOC2B_HUMAN	1.51411e-11	2628.93	2102.96	4037.82	3026.13	2831.5	3472.36	1446.1	2381.76	NaN	1912.45	NaN	2597.58	3955.95	2098.83	3720.29	2879.25	3988.98	2550.03	3262.88	3520.59	2321.46	2358.9	1433.96	1964.18	1944.34	2454.92	2511.9	1106.59	1671.05	1669.94	1668.38	2197.84	2198.41	2439.06	3159.04	3534.73
O96008	TOMM40	Homo sapiens	Mitochondrial import receptor subunit TOM40 homolog	TOM40_HUMAN	1.54245e-14	24683.6	67184.2	30905.3	43175.5	39582.5	42560.2	41350.7	40294.1	35943.4	26318.7	20975.6	16680.8	29816.5	28385.2	27647.4	32888.2	31382.5	20609.7	52945.6	50660.8	38016.7	44067.9	46687	57393.8	52503.8	52447	26662.3	26869	27417.4	21333.2	28010.5	27730.8	38945.6	64503.6	27694.2	32943.6
O96011;O96011-2	PEX11B	Homo sapiens	Peroxisomal membrane protein 11B;Isoform 2 of Peroxisomal membrane protein 11B	PX11B_HUMAN	5.97588e-18	6948.39	15465	7581.17	10932.6	9047.82	13692.2	14873.1	11279.1	10536.5	6185.35	6836.14	6396.55	6165.76	7662.94	6294.3	12104.3	12138.8	9089.86	4155.65	4893.69	4097.61	3178.96	3792.74	3678.94	4367.86	6413.32	2240.93	4534.06	5328.45	4535.88	6548.15	7795.56	8131.95	15872.1	6333.1	8336.11
O96013	PAK4	Homo sapiens	Serine/threonine-protein kinase PAK 4	PAK4_HUMAN	1.47432e-19	14765.5	13802	12007.7	7615.64	10448.6	8924.9	8088.23	6854.78	7498.11	13098.6	11624.3	14523.9	9650.94	10241.1	9688.54	7271.29	7413.35	7641.82	12904.8	13391.3	12317.3	7893.53	8229.84	7337.99	8235.97	9465.04	8596.71	11384.2	11731.7	13308.4	9297.03	8834.92	8732.46	7552.71	7064.45	5965.94
O96013-3;O96013-4	PAK4	Homo sapiens	Isoform 3 of Serine/threonine-protein kinase PAK 4;Isoform 4 of Serine/threonine-protein kinase PAK 4	PAK4_HUMAN	0.0182903	104.802	NaN	123.158	NaN	NaN	NaN	NaN	NaN	NaN	NaN	NaN	NaN	NaN	NaN	NaN	NaN	NaN	NaN	473.822	184.848	663.141	NaN	NaN	NaN	166.774	NaN	NaN	138.946	NaN	NaN	NaN	NaN	NaN	NaN	NaN	NaN
[truncated: 7,301 more rows]
